# Supplementary material for: A method for measuring the forces acting on a tree trunk using strain gauges
Source: PLoS One. 2021 Jan 15;16(1):e0245631. doi: 10.1371/journal.pone.0245631 (PMC7810299; doi:10.1371/journal.pone.0245631)
Supplement: S1 Data — (XLSX) [file pone.0245631.s001.xlsx]

## Sheet: S1
S1 Data. Strain data and other relevant data of the distributed load experiment. Each strain value is the average of 100 logged values (during 10 sec.). F: the amount of force, C*: centroid of force (distance from t-gauges).
Experimental data																	Estimated values			Estimation errors
data No.	date	Strain td1 (µε)	Strain td2 (µε)	Strain bd1 (µε)	Strain bd2 (µε)	Test No.	Loading F at point 1 (kg)	Loading F at point 2 (kg)	Loading F at point 3 (kg)	Loading F at point 4 (kg)	Loading F at point 5 (kg)	The amount of loading F (N)	Loading C* (m)	Stress at t-gauges (GPa)	Stresss at b-gauges (GPa)		F (N)	C* (m)		F (%)	C (%)
1	09/07/2019	50.6462	57.444	134.147	198.251	1	0.1	0	0	0	0	0.980665	0.095	926.711	2867.93		0.964548	0.0953663		1.64349	0.385601
2	09/07/2019	155.574	177.327	224.546	330.938	2	0	0	0.1	0	0	0.980665	0.294	2867.93	4809.14		0.960037	0.295178		2.10346	0.400547
3	09/07/2019	264.218	298.959	319.108	471.6	3	0	0	0	0	0.1	0.980665	0.493	4809.14	6750.36		0.985992	0.486009		0.543232	1.41802
4	09/07/2019	50.0151	56.3866	130.249	198.426	1	0.1	0	0	0	0	0.980665	0.095	926.711	2867.93		0.957975	0.0944882		2.31372	0.538699
5	09/07/2019	157.602	178.257	225.711	332.737	2	0	0	0.1	0	0	0.980665	0.294	2867.93	4809.14		0.960772	0.29744		2.02856	1.17018
6	09/07/2019	261.55	297.67	313.723	469.855	3	0	0	0	0	0.1	0.980665	0.493	4809.14	6750.36		0.973578	0.488911		0.722628	0.829507
7	09/07/2019	52.9961	59.4649	136.665	199.188	1	0.1	0	0	0	0	0.980665	0.095	926.711	2867.93		0.96009	0.0996227		2.09806	4.86604
8	09/07/2019	157.565	177.089	227.101	333.099	2	0	0	0.1	0	0	0.980665	0.294	2867.93	4809.14		0.973415	0.292419		0.739323	0.537642
9	09/07/2019	263.228	299.218	317.641	469.767	3	0	0	0	0	0.1	0.980665	0.493	4809.14	6750.36		0.97443	0.491267		0.635767	0.351578
10	09/07/2019	87.1228	-26.2211	258.327	-83.5644	1	0.1	0	0	0	0	0.980665	0.095	926.711	2867.93		0.962561	0.0966709		1.84605	1.7588
11	09/07/2019	267.424	-83.937	438.162	-140.424	2	0	0	0.1	0	0	0.980665	0.294	2867.93	4809.14		0.986171	0.290339		0.561406	1.24519
12	09/07/2019	447.974	-140.904	608.956	-196.458	3	0	0	0	0	0.1	0.980665	0.493	4809.14	6750.36		0.96047	0.49944		2.05932	1.3062
13	09/07/2019	87.7639	-27.104	257.558	-81.4932	1	0.1	0	0	0	0	0.980665	0.095	926.711	2867.93		0.953107	0.0984931		2.81017	3.67699
14	09/07/2019	269.811	-82.2216	439.407	-137.987	2	0	0	0.1	0	0	0.980665	0.294	2867.93	4809.14		0.981149	0.293914		0.0493726	0.0293594
15	09/07/2019	447.098	-141.609	609.366	-199.225	3	0	0	0	0	0.1	0.980665	0.493	4809.14	6750.36		0.968006	0.494798		1.29087	0.364712
16	09/07/2019	86.1761	-27.8559	256.4	-84.7964	1	0.1	0	0	0	0	0.980665	0.095	926.711	2867.93		0.956113	0.0966846		2.50364	1.77324
17	09/07/2019	266.118	-84.736	434.617	-142.046	2	0	0	0.1	0	0	0.980665	0.294	2867.93	4809.14		0.973942	0.292814		0.685525	0.403363
18	09/07/2019	447.776	-140.807	609.614	-196.351	3	0	0	0	0	0.1	0.980665	0.493	4809.14	6750.36		0.965025	0.496855		1.59487	0.781922
19	09/07/2019	67.441	-65.5745	208.104	-210.739	1	0.1	0	0	0	0	0.980665	0.095	926.711	2867.93		0.975713	0.0983343		0.50501	3.50979
20	09/07/2019	205.176	-199.866	350.364	-357.927	2	0	0	0.1	0	0	0.980665	0.294	2867.93	4809.14		0.996668	0.29316		1.63187	0.285544
21	09/07/2019	347.507	-331.955	495.629	-497.053	3	0	0	0	0	0.1	0.980665	0.493	4809.14	6750.36		0.99466	0.492424		1.4271	0.116771
22	09/07/2019	65.9237	-65.541	207.409	-209.863	1	0.1	0	0	0	0	0.980665	0.095	926.711	2867.93		0.975438	0.0973073		0.533002	2.42879
23	09/07/2019	206.892	-198.154	357.259	-353.201	2	0	0	0.1	0	0	0.980665	0.294	2867.93	4809.14		1.00699	0.28998		2.68392	1.36746
24	09/07/2019	342.66	-333.593	493.927	-497.509	3	0	0	0	0	0.1	0.980665	0.493	4809.14	6750.36		0.999927	0.48785		1.96422	1.0446
25	09/07/2019	66.5178	-63.7685	207.449	-208.144	1	0.1	0	0	0	0	0.980665	0.095	926.711	2867.93		0.974832	0.0963541		0.594837	1.42533
26	09/07/2019	202.286	-200.396	351.163	-357.249	2	0	0	0.1	0	0	0.980665	0.294	2867.93	4809.14		1.00478	0.289304		2.45956	1.59721
27	09/07/2019	346.665	-331.982	494.505	-495.2	3	0	0	0	0	0.1	0.980665	0.493	4809.14	6750.36		0.987166	0.495608		0.662892	0.52907
28	09/07/2019	-69.4216	-44.2109	-185.552	-150.106	1	0.1	0	0	0	0	0.980665	0.095	926.711	2867.93		0.958347	0.100547		2.27582	5.8385
29	09/07/2019	-229.511	-150.2	-331.173	-270.492	2	0	0	0.1	0	0	0.980665	0.334	3258.12	5199.34		0.968329	0.332148		1.25797	0.554517
30	09/07/2019	-338.343	-223.609	-435.359	-357.172	3	0	0	0	0	0.1	0.980665	0.493	4809.14	6750.36		1.01268	0.469857		3.26468	4.69436
31	09/07/2019	-63.9095	-41.8879	-179.536	-147.544	1	0.1	0	0	0	0	0.980665	0.095	926.711	2867.93		0.954313	0.0938989		2.6872	1.15906
32	09/07/2019	-228.722	-150.636	-329.937	-269.73	2	0	0	0.1	0	0	0.980665	0.334	3258.12	5199.34		0.961527	0.334105		1.9515	0.0315045
33	09/07/2019	-336.168	-221.649	-429.189	-353.164	3	0	0	0	0	0.1	0.980665	0.493	4809.14	6750.36		0.985871	0.479124		0.530882	2.81453
34	09/07/2019	-64.6077	-42.0591	-180.352	-148.35	1	0.1	0	0	0	0	0.980665	0.095	926.711	2867.93		0.957392	0.0943912		2.37318	0.640849
35	09/07/2019	-229.857	-151.277	-329.988	-270.596	2	0	0	0.1	0	0	0.980665	0.334	3258.12	5199.34		0.957481	0.337097		2.36415	0.927213
36	09/07/2019	-334.983	-222.287	-428.497	-354.238	3	0	0	0	0	0.1	0.980665	0.493	4809.14	6750.36		0.989667	0.476705		0.917898	3.3053
37	09/07/2019	6.5259	-81.087	34.9223	-274.954	1	0.1	0	0	0	0	0.980665	0.095	926.711	2867.93		0.989883	0.0939146		0.939954	1.14249
38	09/07/2019	13.6225	-254.99	54.8424	-467.005	2	0	0	0.1	0	0	0.980665	0.294	2867.93	4809.14		1.00403	0.291876		2.38207	0.722472
39	09/07/2019	24.4117	-429.128	76.7162	-651.18	3	0	0	0	0	0.1	0.980665	0.493	4809.14	6750.36		0.975817	0.505229		0.494343	2.48054
40	09/07/2019	2.24244	-84.266	29.9171	-277.673	1	0.1	0	0	0	0	0.980665	0.095	926.711	2867.93		0.985735	0.0985415		0.516993	3.72792
41	09/07/2019	12.0548	-256.833	51.7372	-468.273	2	0	0	0.1	0	0	0.980665	0.294	2867.93	4809.14		1.00064	0.295179		2.03689	0.400931
42	09/07/2019	27.1745	-428.155	79.6066	-650.116	3	0	0	0	0	0.1	0.980665	0.493	4809.14	6750.36		0.97604	0.503652		0.471654	2.16057
43	09/07/2019	5.43825	-82.1914	34.9659	-274.991	1	0.1	0	0	0	0	0.980665	0.095	926.711	2867.93		0.983129	0.0959635		0.251236	1.01416
44	09/07/2019	12.6288	-255.282	52.8349	-466.843	2	0	0	0.1	0	0	0.980665	0.294	2867.93	4809.14		1.0018	0.292977		2.15548	0.347829
45	09/07/2019	28.5777	-427.379	79.5126	-649.716	3	0	0	0	0	0.1	0.980665	0.493	4809.14	6750.36		0.979179	0.500972		0.151535	1.61711
46	09/07/2019	-86.9683	6.17006	-254.779	13.7668	1	0.1	0	0	0	0	0.980665	0.095	926.711	2867.93		0.956202	0.0960651		2.49457	1.12116
47	09/07/2019	-267.626	18.0536	-430.491	22.7903	2	0	0	0.1	0	0	0.980665	0.294	2867.93	4809.14		0.97508	0.289988		0.5695	1.36479
48	09/07/2019	-449.055	30.2662	-597.815	30.5247	3	0	0	0	0	0.1	0.980665	0.493	4809.14	6750.36		0.943998	0.5026		3.73899	1.94732
49	09/07/2019	-86.1828	5.88136	-253.298	14.6396	1	0.1	0	0	0	0	0.980665	0.095	926.711	2867.93		0.951257	0.0957157		2.99875	0.753323
50	09/07/2019	-267.938	18.2953	-429.135	23.3811	2	0	0	0.1	0	0	0.980665	0.294	2867.93	4809.14		0.965445	0.293201		1.55206	0.271767
51	09/07/2019	-454.322	27.349	-607.18	30.3669	3	0	0	0	0	0.1	0.980665	0.493	4809.14	6750.36		0.967009	0.496743		1.39248	0.759322
52	09/07/2019	-87.8546	6.02907	-257.813	13.0753	1	0.1	0	0	0	0	0.980665	0.095	926.711	2867.93		0.968988	0.0957835		1.19068	0.824765
53	09/07/2019	-266.29	17.7884	-430.243	23.2368	2	0	0	0.1	0	0	0.980665	0.294	2867.93	4809.14		0.98033	0.287012		0.0341383	2.37681
54	09/07/2019	-448.702	29.5814	-599.308	32.1058	3	0	0	0	0	0.1	0.980665	0.493	4809.14	6750.36		0.952623	0.497728		2.85953	0.959028
55	09/07/2019	-71.8319	61.5932	-217.419	203.102	1	0.1	0	0	0	0	0.980665	0.095	926.711	2867.93		0.985295	0.0974658		0.472135	2.59557
56	09/07/2019	-210.87	192.903	-359.193	345.231	2	0	0	0.1	0	0	0.980665	0.294	2867.93	4809.14		0.994694	0.292294		1.43059	0.58018
57	09/07/2019	-356.001	320.591	-504.868	482.678	3	0	0	0	0	0.1	0.980665	0.493	4809.14	6750.36		0.995847	0.489106		1.54814	0.78991
58	09/07/2019	-68.0285	64.6883	-213.236	205.811	1	0.1	0	0	0	0	0.980665	0.095	926.711	2867.93		0.979933	0.0976147		0.0746755	2.75229
59	09/07/2019	-208.953	192.021	-358.951	344.933	2	0	0	0.1	0	0	0.980665	0.294	2867.93	4809.14		1.00284	0.287935		2.26082	2.06278
60	09/07/2019	-354.017	322.622	-502.447	485.085	3	0	0	0	0	0.1	0.980665	0.493	4809.14	6750.36		0.993863	0.490201		1.34582	0.567706
61	09/07/2019	-70.8751	62.5533	-216.671	202.994	1	0.1	0	0	0	0	0.980665	0.095	926.711	2867.93		0.982073	0.0977899		0.143599	2.9367
62	09/07/2019	-212.632	191.161	-363.738	342.056	2	0	0	0.1	0	0	0.980665	0.294	2867.93	4809.14		1.00213	0.290066		2.18838	1.33816
63	09/07/2019	-354.05	323.546	-501.903	482.98	3	0	0	0	0	0.1	0.980665	0.493	4809.14	6750.36		0.981487	0.497108		0.0838513	0.83317
64	09/07/2019	-18.6075	83.5375	-71.0866	273.964	1	0.1	0	0	0	0	0.980665	0.095	926.711	2867.93		0.971726	0.0983265		0.91156	3.50157
65	09/07/2019	-48.7462	256.679	-109.537	470.996	2	0	0	0.1	0	0	0.980665	0.294	2867.93	4809.14		1.01825	0.288025		3.83213	2.03221
66	09/07/2019	-81.4227	432.159	-152.858	656.343	3	0	0	0	0	0.1	0.980665	0.493	4809.14	6750.36		0.991459	0.498026		1.1007	1.01953
67	09/07/2019	-16.4222	82.1444	-69.3813	276.112	1	0.1	0	0	0	0	0.980665	0.095	926.711	2867.93		0.990656	0.0947631		1.01877	0.249333
68	09/07/2019	-48.5414	255.849	-109.695	467.78	2	0	0	0.1	0	0	0.980665	0.294	2867.93	4809.14		1.00621	0.290527		2.6053	1.18139
69	09/07/2019	-83.2891	431.582	-155.571	655.957	3	0	0	0	0	0.1	0.980665	0.493	4809.14	6750.36		0.993239	0.496509		1.28223	0.711677
70	09/07/2019	-18.7888	81.1575	-71.0967	275.326	1	0.1	0	0	0	0	0.980665	0.095	926.711	2867.93		0.992293	0.0935851		1.18577	1.48936
71	09/07/2019	-49.4276	257.457	-109.759	469.556	2	0	0	0.1	0	0	0.980665	0.294	2867.93	4809.14		1.00623	0.292358		2.60731	0.558382
72	09/07/2019	-82.6815	430.941	-154.537	653.097	3	0	0	0	0	0.1	0.980665	0.493	4809.14	6750.36		0.981744	0.501566		0.110013	1.73742
73	17/07/2019	55.9871	-348.944	158.777	-759.448	4	0.1	0	0.1	0	0	1.96133	0.1945	3794.64	7677.07		2.01192	0.198148		2.57953	1.87576
74	17/07/2019	85.9344	-520.048	202.487	-940.757	5	0.1	0	0	0	0.1	1.96133	0.294	5735.85	9618.29		1.98896	0.298709		1.40867	1.60177
75	17/07/2019	92.7255	-564.154	231.847	-1088.25	6	0.1	0	0.1	0	0.05	2.45166	0.2542	6199.21	11052.3		2.51534	0.256233		2.59738	0.799607
76	17/07/2019	118.409	-735.473	266.83	-1273.05	7	0.05	0	0.1	0	0.1	2.45166	0.3338	8140.43	12993.5		2.50834	0.334983		2.31193	0.354542
77	17/07/2019	107.697	-648.635	250.314	-1178.18	8	0.1	0	0.05	0	0.1	2.45166	0.294	7169.82	12022.9		2.50581	0.295721		2.2086	0.585371
78	17/07/2019	57.7226	-341.159	160.962	-746.215	4	0.1	0	0.1	0	0	1.96133	0.1945	3794.64	7677.07		1.98732	0.196117		1.32498	0.831519
79	17/07/2019	86.7031	-516.815	203.733	-932.455	5	0.1	0	0	0	0.1	1.96133	0.294	5735.85	9618.29		1.96408	0.300609		0.140275	2.24811
80	17/07/2019	94.1052	-560.942	231.575	-1078.81	6	0.1	0	0.1	0	0.05	2.45166	0.2542	6199.21	11052.3		2.48412	0.257972		1.32379	1.48392
81	17/07/2019	119.46	-736.201	266.978	-1270.36	7	0.05	0	0.1	0	0.1	2.45166	0.3338	8140.43	12993.5		2.49008	0.337771		1.5669	1.18977
82	17/07/2019	104.565	-649.283	246.393	-1176.28	8	0.1	0	0.05	0	0.1	2.45166	0.294	7169.82	12022.9		2.49151	0.297725		1.62538	1.26691
83	17/07/2019	58.8506	-342.479	161.576	-749.082	4	0.1	0	0.1	0	0	1.96133	0.1945	3794.64	7677.07		1.9949	0.196127		1.7118	0.836391
84	17/07/2019	86.9818	-518.362	201.729	-934.143	5	0.1	0	0	0	0.1	1.96133	0.294	5735.85	9618.29		1.96378	0.301555		0.125073	2.56984
85	17/07/2019	91.6647	-562.731	229.548	-1079.61	6	0.1	0	0.1	0	0.05	2.45166	0.2542	6199.21	11052.3		2.47774	0.259467		1.06368	2.07208
86	17/07/2019	122.196	-732.505	269.754	-1263.88	7	0.05	0	0.1	0	0.1	2.45166	0.3338	8140.43	12993.5		2.47761	0.337758		1.05847	1.18574
87	17/07/2019	105.915	-649.035	248.327	-1174.2	8	0.1	0	0.05	0	0.1	2.45166	0.294	7169.82	12022.9		2.48228	0.298713		1.24877	1.60303
88	17/07/2019	356.944	-127.329	698.634	-259.015	4	0.1	0	0.1	0	0	1.96133	0.1945	3794.64	7677.07		1.95308	0.197529		0.420766	1.55708
89	17/07/2019	536.258	-191.997	872.352	-322.089	5	0.1	0	0	0	0.1	1.96133	0.294	5735.85	9618.29		1.94483	0.298113		0.841455	1.39901
90	17/07/2019	581.241	-208.57	1004.64	-375.081	6	0.1	0	0.1	0	0.05	2.45166	0.2542	6199.21	11052.3		2.44007	0.257589		0.473	1.33339
91	17/07/2019	753.322	-274.47	1175.45	-442.304	7	0.05	0	0.1	0	0.1	2.45166	0.3338	8140.43	12993.5		2.45424	0.332375		0.105322	0.426998
92	17/07/2019	664.225	-243.848	1086.48	-411.786	8	0.1	0	0.05	0	0.1	2.45166	0.294	7169.82	12022.9		2.44316	0.2946		0.346972	0.203931
93	17/07/2019	357.954	-128.121	697.482	-259.267	4	0.1	0	0.1	0	0	1.96133	0.1945	3794.64	7677.07		1.94118	0.19936		1.02732	2.49877
94	17/07/2019	532.945	-192.977	866.182	-324.287	5	0.1	0	0	0	0.1	1.96133	0.294	5735.85	9618.29		1.92938	0.298942		1.62901	1.68087
95	17/07/2019	577.962	-209.013	1001.43	-377.404	6	0.1	0	0.1	0	0.05	2.45166	0.2542	6199.21	11052.3		2.44091	0.256224		0.438555	0.796225
96	17/07/2019	754.852	-275.206	1178.27	-441.233	7	0.05	0	0.1	0	0.1	2.45166	0.3338	8140.43	12993.5		2.45958	0.332348		0.322818	0.435113
97	17/07/2019	667.33	-242.992	1090.53	-409.436	8	0.1	0	0.05	0	0.1	2.45166	0.294	7169.82	12022.9		2.44815	0.295151		0.143342	0.391533
98	17/07/2019	357.424	-127.487	698.597	-256.867	4	0.1	0	0.1	0	0	1.96133	0.1945	3794.64	7677.07		1.94849	0.198258		0.654466	1.93196
99	17/07/2019	533.818	-192.571	869.274	-321.958	5	0.1	0	0	0	0.1	1.96133	0.294	5735.85	9618.29		1.93986	0.297714		1.09476	1.26336
100	17/07/2019	578.234	-209.178	999.1	-377.576	6	0.1	0	0.1	0	0.05	2.45166	0.2542	6199.21	11052.3		2.42726	0.257794		0.995418	1.41373
101	17/07/2019	663.916	-244.177	1088.81	-410.86	7	0.05	0	0.1	0	0.1	2.45166	0.294	7169.82	12022.9		2.45562	0.293017		0.161545	0.334333
102	17/07/2019	756.094	-276.679	1180.3	-443.909	8	0.1	0	0.05	0	0.1	2.45166	0.3338	8140.43	12993.5		2.46439	0.332357		0.519067	0.432236
103	17/07/2019	280.392	165.836	507.419	381.641	4	0.1	0	0.1	0	0	1.96133	0.1945	3794.64	7677.07		1.92818	0.19695		1.69017	1.25971
104	17/07/2019	426.409	246.487	636.789	475.733	5	0.1	0	0	0	0.1	1.96133	0.294	5735.85	9618.29		1.92145	0.298412		2.03331	1.50063
105	17/07/2019	462.265	268.952	734.352	548.404	6	0.1	0	0.1	0	0.05	2.45166	0.2542	6199.21	11052.3		2.40791	0.258669		1.78464	1.75796
106	17/07/2019	603.166	352.415	862.043	642.086	7	0.05	0	0.1	0	0.1	2.45166	0.3338	8140.43	12993.5		2.40525	0.338332		1.89308	1.3577
107	17/07/2019	529.669	307.036	795.008	592.558	8	0.1	0	0.05	0	0.1	2.45166	0.294	7169.82	12022.9		2.40883	0.295933		1.74703	0.657637
108	17/07/2019	280.583	165.575	511.309	382.413	4	0.1	0	0.1	0	0	1.96133	0.1945	3794.64	7677.07		1.9497	0.194769		0.592904	0.138398
109	17/07/2019	421.488	246.101	635.731	473.144	5	0.1	0	0	0	0.1	1.96133	0.294	5735.85	9618.29		1.93118	0.2944		1.53713	0.136071
110	17/07/2019	458.263	265.373	730.669	545.463	6	0.1	0	0.1	0	0.05	2.45166	0.2542	6199.21	11052.3		2.41106	0.25572		1.65612	0.598142
111	17/07/2019	598.013	349.119	855.148	638.135	7	0.05	0	0.1	0	0.1	2.45166	0.3338	8140.43	12993.5		2.39365	0.336981		2.3664	0.953088
112	17/07/2019	526.476	304.931	790.906	590.332	8	0.1	0	0.05	0	0.1	2.45166	0.294	7169.82	12022.9		2.4035	0.294726		1.96457	0.247036
113	17/07/2019	281.99	165.551	511.672	382.957	4	0.1	0	0.1	0	0	1.96133	0.1945	3794.64	7677.07		1.94699	0.1957		0.731022	0.616754
114	17/07/2019	423.499	246.376	636.789	475.424	5	0.1	0	0	0	0.1	1.96133	0.294	5735.85	9618.29		1.93428	0.294994		1.37898	0.338229
115	17/07/2019	457.373	266.051	729.883	543.865	6	0.1	0	0.1	0	0.05	2.45166	0.2542	6199.21	11052.3		2.4031	0.256428		1.98095	0.876469
116	17/07/2019	597.818	350.955	854.923	639.088	7	0.05	0	0.1	0	0.1	2.45166	0.3338	8140.43	12993.5		2.39031	0.337932		2.50239	1.23798
117	17/07/2019	528.856	306.922	794.051	593.179	8	0.1	0	0.05	0	0.1	2.45166	0.294	7169.82	12022.9		2.41075	0.295352		1.66897	0.459759
118	17/07/2019	-218.376	302.954	-467.589	656.101	4	0.1	0	0.1	0	0	1.96133	0.1945	3794.64	7677.07		2.00711	0.193815		2.3339	0.352247
119	17/07/2019	-327.963	460.254	-579.093	820.115	5	0.1	0	0	0	0.1	1.96133	0.294	5735.85	9618.29		1.97722	0.297968		0.810394	1.34966
120	17/07/2019	-359.797	498.352	-670.805	941.77	6	0.1	0	0.1	0	0.05	2.45166	0.2542	6199.21	11052.3		2.46892	0.259298		0.70376	2.00569
121	17/07/2019	-469.868	648.82	-785.327	1107.65	7	0.05	0	0.1	0	0.1	2.45166	0.3338	8140.43	12993.5		2.48573	0.335588		1.38958	0.535528
122	17/07/2019	-417.463	570.69	-731.206	1021.83	8	0.1	0	0.05	0	0.1	2.45166	0.294	7169.82	12022.9		2.48109	0.296556		1.20028	0.869477
123	17/07/2019	-220.709	301.235	-470.237	653.483	4	0.1	0	0.1	0	0	1.96133	0.1945	3794.64	7677.07		2.00589	0.193706		2.27203	0.408264
124	17/07/2019	-330.014	457.172	-582.91	815.247	5	0.1	0	0	0	0.1	1.96133	0.294	5735.85	9618.29		1.97704	0.297041		0.80086	1.03434
125	17/07/2019	-358.538	496.364	-670.546	941.415	6	0.1	0	0.1	0	0.05	2.45166	0.2542	6199.21	11052.3		2.47915	0.257233		1.12126	1.19305
126	17/07/2019	-471.469	647.732	-786.25	1108.03	7	0.05	0	0.1	0	0.1	2.45166	0.3338	8140.43	12993.5		2.49094	0.334795		1.60203	0.298003
127	17/07/2019	-417.067	570.996	-729.209	1020	8	0.1	0	0.05	0	0.1	2.45166	0.294	7169.82	12022.9		2.46768	0.298203		0.653427	1.42962
128	17/07/2019	-218.816	302.404	-466.602	655.789	4	0.1	0	0.1	0	0	1.96133	0.1945	3794.64	7677.07		2.00465	0.193903		2.20865	0.306809
129	17/07/2019	-331.861	457.746	-584.397	817.594	5	0.1	0	0	0	0.1	1.96133	0.294	5735.85	9618.29		1.98348	0.2968		1.12944	0.952469
130	17/07/2019	-363.302	495.169	-673.413	938.595	6	0.1	0	0.1	0	0.05	2.45166	0.2542	6199.21	11052.3		2.46922	0.258766		0.716041	1.79635
131	17/07/2019	-474.433	646.41	-787.898	1104.74	7	0.05	0	0.1	0	0.1	2.45166	0.3338	8140.43	12993.5		2.48071	0.336271		1.18465	0.740211
132	17/07/2019	-416.419	574.319	-726.533	1023.34	8	0.1	0	0.05	0	0.1	2.45166	0.294	7169.82	12022.9		2.46021	0.300236		0.348456	2.12104
133	19/07/2018	-740.595	954.936	-368.811	493.078	9	0.1	0.1	0.05	0.02	0.02	2.84393	0.211448	5981.68	11611.2		2.88152	0.216083		1.3219	2.19195
134	19/07/2019	-888.694	1142.02	-513.257	675.937	10	0.1	0.02	0.05	0.02	0.1	2.84393	0.293931	8315.04	13944.6		2.88178	0.297904		1.33088	1.3516
135	19/07/2019	-766.847	990.604	-398.667	532.871	11	0.1	0.05	0.1	0.02	0.02	2.84393	0.22869	6469.42	12098.9		2.84951	0.236166		0.196359	3.2691
136	19/07/2019	-736.906	952.65	-368.804	492.598	9	0.1	0.1	0.05	0.02	0.02	2.84393	0.211448	5981.68	11611.2		2.86403	0.21727		0.706889	2.75312
137	19/07/2019	-880.264	1137.56	-507.321	674.353	10	0.1	0.02	0.05	0.02	0.1	2.84393	0.293931	8315.04	13944.6		2.86611	0.297766		0.779813	1.30482
138	19/07/2019	-766.82	990.08	-397.704	530.41	11	0.1	0.05	0.1	0.02	0.02	2.84393	0.22869	6469.42	12098.9		2.86	0.234409		0.565269	2.50097
139	19/07/2019	-736.413	948.508	-369.509	492.454	9	0.1	0.1	0.05	0.02	0.02	2.84393	0.211448	5981.68	11611.2		2.84338	0.218966		0.0192105	3.55558
140	19/07/2019	-876.642	1132.43	-505.861	671.815	10	0.1	0.02	0.05	0.02	0.1	2.84393	0.293931	8315.04	13944.6		2.84947	0.298479		0.19489	1.54718
141	19/07/2019	-764.94	989.6	-397.281	530.595	11	0.1	0.05	0.1	0.02	0.02	2.84393	0.22869	6469.42	12098.9		2.85367	0.234885		0.342656	2.70908
142	19/07/2019	-46.6078	-1050.49	-17.4259	-580.818	9	0.1	0.1	0.05	0.02	0.02	2.84393	0.211448	5981.68	11611.2		2.8262	0.220318		0.623314	4.19484
143	19/07/2019	-41.4146	-1085.95	-12.2327	-618.705	10	0.1	0.05	0.1	0.02	0.02	2.84393	0.22869	6469.42	12098.9		2.82121	0.234628		0.798786	2.59662
144	19/07/2019	-51.096	-1244.53	-19.7959	-788.65	11	0.1	0.02	0.05	0.02	0.1	2.84393	0.293931	8315.04	13944.6		2.80545	0.301069		1.35293	2.4285
145	19/07/2019	-38.8667	-1041.49	-9.93319	-572.033	9	0.1	0.1	0.05	0.02	0.02	2.84393	0.211448	5981.68	11611.2		2.82078	0.216862		0.813905	2.56029
146	19/07/2019	-47.1281	-1243.1	-15.16	-785.27	10	0.1	0.02	0.05	0.02	0.1	2.84393	0.293931	8315.04	13944.6		2.81537	0.298384		1.00413	1.51504
147	19/07/2019	-44.1707	-1081.46	-10.232	-615.986	11	0.1	0.05	0.1	0.02	0.02	2.84393	0.22869	6469.42	12098.9		2.81614	0.233876		0.977012	2.26779
148	19/07/2019	-35.164	-1045.03	-8.40914	-572.836	9	0.1	0.1	0.05	0.02	0.02	2.84393	0.211448	5981.68	11611.2		2.83323	0.216102		0.37616	2.20107
149	19/07/2019	-43.2307	-1244.56	-16.2208	-786.589	10	0.1	0.02	0.05	0.02	0.1	2.84393	0.293931	8315.04	13944.6		2.81048	0.299482		1.17607	1.88838
150	19/07/2019	-42.65	-1085.32	-15.1365	-618.933	11	0.1	0.05	0.1	0.02	0.02	2.84393	0.22869	6469.42	12098.9		2.81499	0.235449		1.01761	2.95555
