# Supplementary material for: A method for measuring the forces acting on a tree trunk using strain gauges
Source: PLoS One. 2021 Jan 15;16(1):e0245631. doi: 10.1371/journal.pone.0245631 (PMC7810299; doi:10.1371/journal.pone.0245631)
Supplement: S2 Data — (XLSX) [file pone.0245631.s002.xlsx]

## Sheet: S2
S2 Data. Strain data and other relevant data of the wood pole in the circumferential load experiment. Each strain value is the average of 100 logged values (during 10 sec.). F: the amount of force, C*: centroid of force (distance from t-gauges), D: direction of force, Dt: D at t-gauges, and Db: Dt and D at b-gauges.
Experimental data												Estimated values by our method
data No.	date	Strain td1 (µε)	Strain td2 (µε)	Strain bd1 (µε)	Strain bd2 (µε)	Loading F (N)	Loading C* (m)	Stress at t-gauges (GPa)	Stresss at b-gauges (GPa)	Loading D (degs.)		F (N)	C* (m)	Dt (degs.)	Db (degs.)
1	24/07/2019	182.44	-122.833	281.072	-188.839	0.5	0.425	2233.77	3279.7	5		0.512376	0.426816	4.31177	3.95796
2	24/07/2019	365.537	-235.02	562.316	-365.041	1	0.425	4398.28	6457.71	5		1.01524	0.426755	2.9197	2.81181
3	24/07/2019	968.739	-643.399	1492.96	-993.901	2.8	0.425	11818.2	17351.9	5		2.72079	0.425334	3.89659	3.65045
4	24/07/2019	196.811	-129.909	302.096	-201.202	0.5	0.425	2385.29	3502.16	5		0.54783	0.428506	3.70947	3.66517
5	24/07/2019	374.656	-236.141	577.294	-369.707	1	0.425	4506.5	6616.61	5		1.04409	0.423379	2.32955	2.36314
6	24/07/2019	989.452	-664.978	1528.65	-1024.8	2.8	0.425	12125.6	17803.2	5		2.80051	0.423319	4.25669	3.88517
7	24/07/2019	183.953	-112.137	283.559	-177.632	0.5	0.425	2186.15	3209.79	5		0.511959	0.420869	1.35337	1.6405
8	24/07/2019	377.081	-239.615	580.212	-374.526	1	0.425	4545.47	6673.81	5		1.04907	0.424881	2.57079	2.62397
9	24/07/2019	974.679	-665.465	1503.18	-1020.35	2.8	0.425	12004.4	17625.2	5		2.75129	0.426191	4.73997	4.30421
10	24/07/2019	166.865	63.4309	265.297	69.7031	0.5	0.425	2173.17	3190.72	309		0.50102	0.410373	310.068	309.941
11	24/07/2019	340.01	136.951	536.1	149.827	1	0.425	4329.01	6356.01	309		0.998667	0.423459	309.105	309.124
12	24/07/2019	678.739	270.471	1070.26	297.546	2	0.425	8658.03	12712	309		1.9975	0.42187	309.286	309.195
13	24/07/2019	515.742	213.642	810.682	230.347	1.5	0.425	6523.82	9578.51	309		1.49478	0.431208	308.624	308.898
14	24/07/2019	172.611	64.5769	270.114	69.5413	0.5	0.425	2199.14	3228.85	309		0.492252	0.431004	310.327	310.201
15	24/07/2019	342.384	128.205	537.293	141.143	1	0.425	4372.3	6419.57	309		0.992055	0.424265	310.313	309.943
16	24/07/2019	518.343	216.901	816.995	236.507	1.5	0.425	6536.81	9597.58	309		1.52122	0.426608	308.449	308.641
17	24/07/2019	672.357	275.511	1069.65	299.034	2	0.425	8744.61	12839.1	309		2.0183	0.415553	308.811	309.12
18	24/07/2019	173.58	63.3675	272.753	70.1625	0.5	0.425	2229.44	3273.35	309		0.505269	0.42071	310.719	310.212
19	24/07/2019	343.769	135.191	541.454	148.326	1	0.425	4380.96	6432.28	309		1.00695	0.422936	309.508	309.393
20	24/07/2019	517.417	217.149	815.028	234.158	1.5	0.425	6545.47	9610.29	309		1.50906	0.429503	308.398	308.746
21	24/07/2019	683.948	280.762	1075.32	303.012	2	0.425	8701.32	12775.6	309		1.98371	0.430221	308.78	309.012
22	24/07/2019	64.6369	175.743	104.835	239.761	0.5	0.425	2220.78	3260.63	268		0.511118	0.409497	268.235	267.565
23	24/07/2019	133.73	372.672	224.289	496.522	1	0.425	4380.96	6432.28	268		1.03621	0.426595	267.822	268.122
24	24/07/2019	195.326	541.074	326.57	721.873	1.5	0.425	6549.8	9616.65	268		1.50919	0.425667	267.922	268.148
25	24/07/2019	257.813	717.637	435.274	957.935	2	0.425	9047.64	13284.1	268		2.01393	0.422742	267.841	268.224
26	24/07/2019	69.2206	187.787	115.335	251.542	0.5	0.425	2220.78	3260.63	268		0.531054	0.42129	268.273	268.381
27	24/07/2019	137.826	377.971	230.976	500.989	1	0.425	4389.62	6445	268		1.04178	0.431477	268.09	268.477
28	24/07/2019	202.041	559.986	340.176	743.346	1.5	0.425	6545.47	9610.29	268		1.54903	0.429176	267.912	268.347
29	24/07/2019	259.672	727.91	440.181	971.146	2	0.425	8753.27	12851.9	268		2.04115	0.422597	267.724	268.181
30	24/07/2019	69.11	187.404	114.834	247.79	0.5	0.425	2212.13	3247.92	268		0.512176	0.435962	268.28	268.567
31	24/07/2019	130.805	359.803	218.571	483.264	1	0.425	4393.95	6451.35	268		1.02217	0.418406	268.039	268.143
32	24/07/2019	194.241	545.903	328.038	728.39	1.5	0.425	6597.42	9686.56	268		1.52639	0.423637	267.681	268.07
33	24/07/2019	258.476	726.868	436.018	968.235	2	0.425	8731.62	12820.1	268		2.0221	0.425751	267.671	268.069
34	24/07/2019	-51.1562	214.126	-72.1566	299.697	0.5	0.425	2220.78	3260.63	235		0.514597	0.432485	234.34	234.339
35	24/07/2019	-104.448	412.855	-148.935	585.578	1	0.425	4389.62	6445	235		1.03187	0.416375	233.491	233.587
36	24/07/2019	-160.582	615.06	-223.172	870.319	1.5	0.425	6549.8	9616.65	235		1.52353	0.420464	233.004	233.471
37	24/07/2019	-207.329	836.665	-283.511	1173.04	2	0.425	8701.32	12775.6	235		2.01835	0.431176	233.803	234.287
38	24/07/2019	-54.6856	204.783	-76.2581	292.55	0.5	0.425	2199.14	3228.85	235		0.521816	0.408996	232.646	233.236
39	24/07/2019	-102.284	418.248	-142.107	589.675	1	0.425	4363.65	6406.86	235		1.02745	0.423299	233.999	234.326
40	24/07/2019	-150.635	627.475	-209.46	880.246	1.5	0.425	6515.17	9565.8	235		1.51865	0.429485	234.27	234.494
41	24/07/2019	-204.037	830.512	-282.472	1167.8	2	0.425	8679.67	12743.8	235		2.02277	0.426989	233.931	234.277
42	24/07/2019	-50.3247	222.403	-68.1066	310.289	0.5	0.425	2238.1	3286.06	235		0.530552	0.435289	235.102	235.517
43	24/07/2019	-98.9116	432.015	-137.084	603.699	1	0.425	4402.61	6464.06	235		1.03501	0.433511	234.941	235.097
44	24/07/2019	-158.456	618.894	-216.903	875.161	1.5	0.425	6523.82	9578.51	235		1.53113	0.420767	233.308	233.947
45	24/07/2019	-206.208	828.164	-283.323	1165.73	2	0.425	8675.34	12737.4	235		2.02249	0.425969	233.731	234.212
46	24/07/2019	-195.604	105.454	-300.304	167.55	0.5	0.425	2285.72	3355.97	178		0.519746	0.430854	177.925	177.981
47	24/07/2019	-372.553	205.981	-573.391	325.086	1	0.425	4372.3	6419.57	178		0.998917	0.428783	178.607	178.474
48	24/07/2019	-563.714	292.209	-867.207	470.848	1.5	0.425	6528.15	9584.87	178		1.50227	0.426966	176.886	177.155
49	24/07/2019	-733.511	395.353	-1127.34	630.988	2	0.425	8562.79	12572.2	178		1.95977	0.428478	177.919	178.079
50	24/07/2019	-190.308	110.748	-291.898	171.946	0.5	0.425	2242.43	3292.41	178		0.50779	0.434904	180.027	179.668
51	24/07/2019	-376.267	200.276	-582.031	320.053	1	0.425	4389.62	6445	178		1.01903	0.421853	177.584	177.539
52	24/07/2019	-560.101	300.434	-862.663	481.202	1.5	0.425	6558.46	9629.36	178		1.50582	0.425482	177.79	177.974
53	24/07/2019	-749.393	419.028	-1152.69	668.478	2	0.425	8852.83	12998	178		2.02756	0.425761	178.916	179.177
54	24/07/2019	-190.602	105.501	-291.627	168.395	0.5	0.425	2233.77	3279.7	178		0.507579	0.431803	178.638	179.042
55	24/07/2019	-376.453	190.25	-581.511	313.583	1	0.425	4376.63	6425.93	178		1.02009	0.418363	176.23	176.951
56	24/07/2019	-566.906	295.975	-872.939	481.735	1.5	0.425	6614.73	9711.99	178		1.52661	0.422994	177.074	177.647
57	24/07/2019	-738.416	399.972	-1136.3	644.433	2	0.425	8692.66	12762.9	178		1.99401	0.42428	178.052	178.483
58	24/07/2019	-191.429	-37.7881	-297.72	-30.9194	0.5	0.425	2233.77	3279.7	138		0.508131	0.434125	138.488	138.292
59	24/07/2019	-372.292	-73.5356	-583.296	-58.9219	1	0.425	4385.29	6438.64	138		1.00839	0.425457	138.483	138.45
60	24/07/2019	-554.519	-109.171	-868.273	-86.5725	1.5	0.425	6545.47	9610.29	138		1.49768	0.426589	138.514	138.523
61	24/07/2019	-736.376	-133.072	-1153.44	-102.636	2	0.425	8744.61	12839.1	138		1.99033	0.424137	139.312	139.125
62	24/07/2019	-188.098	-40.0703	-298.529	-32.6997	0.5	0.425	2220.78	3260.63	138		0.52947	0.411439	137.725	137.975
63	24/07/2019	-376.87	-75.635	-586.483	-61.5053	1	0.425	4393.95	6451.35	138		1.00112	0.434254	138.327	138.235
64	24/07/2019	-555.763	-102.139	-871.836	-79.3253	1.5	0.425	6584.43	9667.49	138		1.50928	0.422534	139.16	139.012
65	24/07/2019	-744.235	-147.78	-1168.28	-117.328	2	0.425	8770.58	12877.3	138		2.02526	0.423617	138.431	138.483
66	24/07/2019	-193.018	-44.6025	-303.267	-35.9975	0.5	0.425	2255.42	3311.48	138		0.525128	0.428243	136.853	137.468
67	24/07/2019	-372.966	-72.8741	-585.265	-56.5262	1	0.425	4406.94	6470.42	138		1.01192	0.424455	138.587	138.698
68	24/07/2019	-557.881	-114.031	-874.167	-91.2841	1.5	0.425	6541.14	9603.93	138		1.50997	0.426703	138.146	138.26
69	24/07/2019	-732.169	-127.626	-1147.43	-97.4575	2	0.425	8701.32	12775.6	138		1.98213	0.42264	139.63	139.353
70	24/07/2019	-78.8006	-185.633	-129.515	-246.674	0.5	0.425	2272.73	3336.91	91		0.532607	0.4262	90.774	90.8327
71	24/07/2019	-149.896	-348.193	-243.431	-468.322	1	0.425	4406.94	6470.42	91		1.02339	0.417242	91.0348	90.6445
72	24/07/2019	-230.153	-531.528	-374.266	-709.833	1.5	0.425	6515.17	9565.8	91		1.54056	0.423623	91.1434	90.9118
73	24/07/2019	-306.947	-697.668	-496.46	-933.65	2	0.425	8701.32	12775.6	91		2.03405	0.422543	91.4433	91.0713
74	24/07/2019	-80.7841	-187.397	-132.531	-251.256	0.5	0.425	2372.3	3483.09	91		0.551133	0.417098	91.0604	90.9195
75	24/07/2019	-149.969	-344.682	-244.77	-462.891	1	0.425	4406.94	6470.42	91		1.01664	0.416695	91.2337	90.9662
76	24/07/2019	-226.677	-517.3	-368.543	-694.104	1.5	0.425	6575.77	9654.78	91		1.52167	0.418443	91.3672	91.0437
77	24/07/2019	-311.071	-707.914	-503.603	-944.622	2	0.425	8779.24	12890	91		2.05056	0.425185	91.42	91.1205
78	24/07/2019	-82.5938	-191.531	-135.16	-252.387	0.5	0.425	2277.06	3343.26	91		0.539659	0.435394	91.0666	91.2055
79	24/07/2019	-155.537	-357.488	-253.497	-476.967	1	0.425	4489.19	6591.18	91		1.03726	0.423584	91.2332	91.062
80	24/07/2019	-231.917	-528.687	-375.15	-703.111	1.5	0.425	6549.8	9616.65	91		1.51751	0.428924	91.3876	91.1358
81	24/07/2019	-307.103	-697.301	-496.998	-932.965	2	0.425	8779.24	12890	91		2.03356	0.422515	91.4628	91.1056
82	24/07/2019	1.69531	-206.399	-3.21656	-284.567	0.5	0.425	2238.1	3286.06	68		0.506406	0.428301	68.2453	68.0317
83	24/07/2019	-2.75844	-423.06	-17.5116	-582.159	1	0.425	4441.57	6521.27	68		1.03992	0.428645	69.1129	69.0088
84	24/07/2019	-9.04719	-633.725	-31.2847	-868.973	1.5	0.425	6588.76	9673.85	68		1.54239	0.433559	69.5676	69.3152
85	24/07/2019	-4.5025	-819.328	-25.8919	-1134.12	2	0.425	8813.87	12940.8	68		2.04147	0.422791	69.0527	68.6325
86	24/07/2019	-2.16562	-213.46	-9.37312	-291.821	0.5	0.425	2229.44	3273.35	68		0.513937	0.437925	69.3256	69.1144
87	24/07/2019	-3.76812	-426.986	-17.8663	-586.324	1	0.425	4484.86	6584.83	68		1.04192	0.431982	69.2481	69.0291
88	24/07/2019	0.860938	-605.971	-13.3844	-841.922	1.5	0.425	6614.73	9711.99	68		1.52404	0.418326	68.6459	68.2715
89	24/07/2019	-2.93	-802.197	-22.825	-1112.11	2	0.425	8688.33	12756.5	68		2.00652	0.421018	68.9444	68.5126
90	24/07/2019	2.56344	-214.88	-2.64062	-299.119	0.5	0.425	2367.97	3476.74	68		0.543052	0.415545	68.0258	67.9022
91	24/07/2019	-4.34125	-416.849	-17.4344	-573.466	1	0.425	4393.95	6451.35	68		1.02244	0.42989	69.3414	69.0255
92	24/07/2019	-7.07031	-634.361	-26.0862	-872.72	1.5	0.425	6714.3	9858.17	68		1.55498	0.430219	69.3842	68.999
93	24/07/2019	-7.9325	-817.376	-31.0675	-1128.1	2	0.425	8744.61	12839.1	68		2.0215	0.426289	69.2998	68.8771
94	09/08/2019	202.711	-155.956	307.779	-232.352	0.5	0.425	2549.79	3743.69	6		0.571848	0.444918	8.94498	8.46023
95	09/08/2019	353.432	-249.677	540.861	-382.255	1	0.425	4398.28	6457.71	6		1.00721	0.429918	6.21564	6.16931
96	09/08/2019	524.341	-353.861	807.475	-549.944	1.5	0.425	6493.52	9534.02	6		1.50951	0.420734	4.797	4.9083
97	09/08/2019	692.861	-489.104	1064.06	-749.441	2	0.425	8662.36	12718.4	6		1.99096	0.426284	6.19264	6.05123
98	09/08/2019	190.063	-117.241	294.582	-187.303	0.5	0.425	2311.69	3394.11	6		0.549827	0.410537	2.10653	2.62146
99	09/08/2019	355.525	-239.786	546.56	-372.519	1	0.425	4385.29	6438.64	6		1.01901	0.422531	4.77821	4.93325
100	09/08/2019	517.355	-380.182	790.306	-575.106	1.5	0.425	6515.17	9565.8	6		1.4744	0.434528	7.46487	7.17733
101	09/08/2019	692.082	-486.83	1063.42	-746.126	2	0.425	8675.34	12737.4	6		1.98873	0.42589	6.08183	5.91981
102	09/08/2019	178.67	-118.993	275.264	-186.156	0.5	0.425	2207.8	3241.57	6		0.515265	0.41869	4.39215	4.67044
103	09/08/2019	365.628	-246.332	562.763	-382.79	1	0.425	4523.82	6642.03	6		1.05059	0.421366	4.74495	4.86517
104	09/08/2019	529.014	-380.777	810.063	-579.472	1.5	0.425	6623.39	9724.7	6		1.51202	0.430794	6.80579	6.58489
105	09/08/2019	711.256	-486.24	1094.78	-752.196	2	0.425	8852.83	12998	6		2.04688	0.422204	5.19425	5.20581
106	09/08/2019	185.039	45.6831	290.816	39.3228	0.5	0.425	2194.81	3222.5	318		0.519287	0.428952	317.428	317.98
107	09/08/2019	363.985	83.6781	571.903	72.2819	1	0.425	4363.65	6406.86	318		1.02318	0.425764	318.214	318.449
108	09/08/2019	538.233	115.777	844.026	98.9459	1.5	0.425	6506.51	9553.09	318		1.50434	0.426113	318.906	318.939
109	09/08/2019	724.088	161.596	1136.95	137.367	2	0.425	8753.27	12851.9	318		2.02846	0.426268	318.528	318.746
110	09/08/2019	196.418	36.0219	306.664	30.2366	0.5	0.425	2380.96	3495.81	318		0.542422	0.426925	320.412	319.945
111	09/08/2019	377.543	80.6156	591.519	68.0837	1	0.425	4545.47	6673.81	318		1.05102	0.427595	318.98	319.053
112	09/08/2019	539.074	107.273	842.186	89.2653	1.5	0.425	6536.81	9597.58	318		1.48764	0.429325	319.667	319.544
113	09/08/2019	719.659	143.487	1126.03	119.807	2	0.425	8766.25	12870.9	318		1.99592	0.427243	319.649	319.522
114	09/08/2019	198.45	37.8672	310.181	31.5703	0.5	0.425	2402.6	3527.59	318		0.549063	0.427111	320.057	319.772
115	09/08/2019	361.848	74.3981	566.792	62.7863	1	0.425	4372.3	6419.57	318		1.00742	0.426457	319.354	319.286
116	09/08/2019	548.259	138.73	864.065	120.069	1.5	0.425	6536.81	9597.58	318		1.55162	0.426266	317.145	317.782
117	09/08/2019	729.005	172.936	1146.63	148.429	2	0.425	8766.25	12870.9	318		2.05212	0.426227	317.874	318.286
118	09/08/2019	84.6231	224.685	142.121	296.655	0.5	0.425	2640.7	3877.17	273		0.624015	0.434923	270.878	271.331
119	09/08/2019	141.502	374.772	235.285	499.761	1	0.425	4588.76	6737.37	273		1.05989	0.427304	270.921	271.02
120	09/08/2019	200.338	531.555	333.226	710.769	1.5	0.425	6601.75	9692.92	273		1.51287	0.424457	270.89	270.945
121	09/08/2019	261.882	701.235	439.051	935.586	2	0.425	8658.03	12712	273		1.99037	0.42491	270.733	270.962
122	09/08/2019	71.6131	186.331	117.156	252.878	0.5	0.425	2402.6	3527.59	273		0.546691	0.413236	271.229	270.735
123	09/08/2019	137.298	363.357	228.679	486.023	1	0.425	4480.53	6578.47	273		1.03677	0.423588	270.934	271.009
124	09/08/2019	194.76	514.903	323.015	691.582	1.5	0.425	6493.52	9534.02	273		1.48015	0.420525	270.952	270.879
125	09/08/2019	266.367	717.601	450.797	951.327	2	0.425	8658.03	12712	273		2.01464	0.429121	270.629	271.135
126	09/08/2019	63.5953	162.117	101.19	221.854	0.5	0.425	2186.15	3209.79	273		0.479082	0.411869	271.588	270.461
127	09/08/2019	131.62	343.133	215.524	465.028	1	0.425	4437.24	6514.91	273		1.00342	0.414454	271.195	270.742
128	09/08/2019	198.446	526.059	330.182	706.819	1.5	0.425	6623.39	9724.7	273		1.51563	0.419373	270.906	270.881
129	09/08/2019	264.692	710.048	445.777	944.35	2	0.425	8658.03	12712	273		2.00503	0.426965	270.702	271.067
130	09/08/2019	-45.2975	202.895	-65.0272	285.126	0.5	0.425	2164.51	3178.01	233.5		0.494208	0.424581	236.899	236.554
131	09/08/2019	-95.7338	450.15	-129.284	629.955	1	0.425	4675.34	6864.49	233.5		1.08565	0.4286	237.56	237.855
132	09/08/2019	-138.719	605.462	-192.206	854.799	1.5	0.425	6493.52	9534.02	233.5		1.4955	0.418833	236.534	236.737
133	09/08/2019	-182.589	834.708	-244.34	1170.36	2	0.425	8744.61	12839.1	233.5		2.02323	0.426569	237.181	237.653
134	09/08/2019	-48.1141	220.178	-67.5316	309.485	0.5	0.425	2337.67	3432.25	233.5		0.537352	0.423655	237.194	237.116
135	09/08/2019	-92.9259	398.426	-131.661	564.752	1	0.425	4329.01	6356.01	233.5		0.995357	0.414209	236.278	236.265
136	09/08/2019	-140.147	611.139	-194.649	863.794	1.5	0.425	6558.46	9629.36	233.5		1.51476	0.417391	236.521	236.709
137	09/08/2019	-189.34	820.606	-258.999	1158.72	2	0.425	8787.9	12902.7	233.5		2.02767	0.418718	236.433	236.813
138	09/08/2019	-47.5237	232.1	-64.5225	323.785	0.5	0.425	2402.6	3527.59	233.5		0.555007	0.432157	238.054	238.194
139	09/08/2019	-90.4419	420.822	-123.683	589.787	1	0.425	4415.59	6483.13	233.5		1.01891	0.42696	237.419	237.6
140	09/08/2019	-137.488	610.295	-189.332	860.242	1.5	0.425	6493.52	9534.02	233.5		1.50118	0.420486	236.773	237.008
141	09/08/2019	-185.846	810.837	-253.768	1143.81	2	0.425	8658.03	12712	233.5		1.99807	0.419823	236.529	236.907
142	09/08/2019	-173.32	127.907	-261.971	191.572	0.5	0.425	2164.51	3178.01	184		0.478528	0.44906	187.601	187.347
143	09/08/2019	-354.269	224.249	-545.321	351.771	1	0.425	4329.01	6356.01	184		1.00338	0.421547	182.866	183.095
144	09/08/2019	-532.348	330.25	-820.877	521.637	1.5	0.425	6493.52	9534.02	184		1.51162	0.418726	182.273	182.603
145	09/08/2019	-701.519	462.775	-1075.56	717.649	2	0.425	8658.03	12712	184		1.979	0.427081	184.103	184.218
146	09/08/2019	-177.125	111.645	-273.493	175.199	0.5	0.425	2164.51	3178.01	184		0.504713	0.418629	182.74	182.867
147	09/08/2019	-352.376	226.523	-542.92	353.268	1	0.425	4329.01	6356.01	184		1.00088	0.421732	183.325	183.382
148	09/08/2019	-528.927	337.942	-814.475	528.648	1.5	0.425	6493.52	9534.02	184		1.50089	0.421587	183.142	183.299
149	09/08/2019	-709.9	435.113	-1097.19	691.248	2	0.425	8658.03	12712	184		2.02729	0.415347	181.921	182.322
150	09/08/2019	-176.799	111.848	-272.183	175.576	0.5	0.425	2164.51	3178.01	184		0.501081	0.421211	182.849	183.095
151	09/08/2019	-351.021	234.692	-537.817	362.201	1	0.425	4329.01	6356.01	184		0.989448	0.428754	184.511	184.53
152	09/08/2019	-530.072	338.531	-815.575	530.437	1.5	0.425	6493.52	9534.02	184		1.50306	0.42185	183.13	183.366
153	09/08/2019	-702.287	460.794	-1078.11	715.865	2	0.425	8658.03	12712	184		1.98613	0.425491	183.94	184.055
154	09/08/2019	-183.924	-37.0156	-290.211	-28.075	0.5	0.425	2164.51	3178.01	140.5		0.517764	0.421169	139.56	140.046
155	09/08/2019	-362.897	-52.6122	-567.631	-35.0966	1	0.425	4329.01	6356.01	140.5		0.995729	0.424796	142.277	141.967
156	09/08/2019	-549.807	-98.6781	-864.664	-72.2237	1.5	0.425	6493.52	9534.02	140.5		1.53346	0.422202	140.6	140.768
157	09/08/2019	-728.371	-119.022	-1142.97	-84.9091	2	0.425	8658.03	12712	140.5		2.01996	0.422554	141.377	141.276
158	09/08/2019	-179.727	-20.8253	-279.124	-11.9991	0.5	0.425	2164.51	3178.01	140.5		0.482069	0.43108	143.717	143.021
159	09/08/2019	-366.577	-66.6181	-577.776	-48.4816	1	0.425	4329.01	6356.01	140.5		1.02834	0.420063	140.492	140.747
160	09/08/2019	-542.315	-75.4653	-846.86	-50.4144	1.5	0.425	6493.52	9534.02	140.5		1.48227	0.425741	142.563	142.095
161	09/08/2019	-726.019	-114.967	-1137.83	-80.3006	2	0.425	8658.03	12712	140.5		2.00454	0.423794	141.623	141.482
162	09/08/2019	-185.009	-36.5081	-291.353	-26.8656	0.5	0.425	2164.51	3178.01	140.5		0.516609	0.42407	139.746	140.293
163	09/08/2019	-360.796	-45.8687	-561.147	-28.4825	1	0.425	4329.01	6356.01	140.5		0.972734	0.430169	143.157	142.585
164	09/08/2019	-546.951	-96.0244	-860.609	-70.5756	1.5	0.425	6493.52	9534.02	140.5		1.52946	0.420602	140.789	140.851
165	09/08/2019	-720.919	-104.054	-1127.11	-71.9369	2	0.425	8658.03	12712	140.5		1.97972	0.424367	142.308	141.856
166	09/08/2019	-63.6534	-166.553	-101.859	-226.807	0.5	0.425	2164.51	3178.01	91		0.48487	0.416034	91.1313	90.1921
167	09/08/2019	-128.748	-333.082	-205.937	-454.052	1	0.425	4329.01	6356.01	91		0.974725	0.414754	91.3289	90.3633
168	09/08/2019	-197.567	-514.033	-319.692	-696.908	1.5	0.425	6493.52	9534.02	91		1.49353	0.417288	91.2297	90.5614
169	09/08/2019	-273.409	-711.432	-448.728	-954.028	2	0.425	8658.03	12712	91		2.03207	0.424467	91.2279	91.0028
170	09/08/2019	-63.7353	-165.393	-101.733	-225.827	0.5	0.425	2164.51	3178.01	91		0.484868	0.413777	91.2754	90.2458
171	09/08/2019	-137.11	-362.772	-227.79	-483.655	1	0.425	4329.01	6356.01	91		1.02512	0.427731	90.9386	91.0265
172	09/08/2019	-206.577	-541.108	-341.602	-721.641	1.5	0.425	6493.52	9534.02	91		1.52992	0.428282	91.1124	91.1166
173	09/08/2019	-276.701	-721.62	-456.362	-964.027	2	0.425	8658.03	12712	91		2.0478	0.427061	91.1887	91.1175
174	09/08/2019	-69.4116	-186.155	-117.544	-246.295	0.5	0.425	2164.51	3178.01	91		0.521059	0.430757	90.7062	91.2625
175	09/08/2019	-132.338	-345.062	-214.655	-466.142	1	0.425	4329.01	6356.01	91		0.994829	0.420371	91.1922	90.6287
176	09/08/2019	-199.993	-522.908	-325.861	-705.205	1.5	0.425	6493.52	9534.02	91		1.50479	0.42093	91.1441	90.6892
177	09/08/2019	-273.679	-710.976	-448.181	-953.377	2	0.425	8658.03	12712	91		2.02843	0.425087	91.2563	90.9933
178	09/08/2019	84.4934	-205.659	122.895	-289.951	0.5	0.425	2164.51	3178.01	47		0.497607	0.44036	45.4719	45.4892
179	09/08/2019	167.634	-411.016	244.376	-578.883	1	0.425	4329.01	6356.01	47		0.991991	0.441126	45.6475	45.583
180	09/08/2019	252.235	-608.2	372.192	-861.134	1.5	0.425	6493.52	9534.02	47		1.49534	0.433803	45.2441	45.0271
181	09/08/2019	337.261	-794.789	503.872	-1131.24	2	0.425	8658.03	12712	47		1.99093	0.426875	44.6818	44.3004
182	09/08/2019	85.2931	-202.22	125.497	-286.431	0.5	0.425	2164.51	3178.01	47		0.497457	0.434382	44.831	44.7004
183	09/08/2019	165.931	-414.007	241.686	-581.578	1	0.425	4329.01	6356.01	47		0.991308	0.44385	46.0637	45.9479
184	09/08/2019	253.102	-599.032	376.223	-850.593	1.5	0.425	6493.52	9534.02	47		1.48823	0.4302	44.7882	44.4713
185	09/08/2019	337.287	-800.566	503.183	-1137.75	2	0.425	8658.03	12712	47		1.99571	0.428594	44.8587	44.4737
186	09/08/2019	84.9788	-200.988	124.976	-285.262	0.5	0.425	2164.51	3178.01	47		0.497304	0.431988	44.7714	44.7021
187	09/08/2019	171.175	-398.097	253.217	-567.043	1	0.425	4329.01	6356.01	47		0.99693	0.427663	44.3533	44.2378
188	09/08/2019	254.901	-597.759	378.847	-850.363	1.5	0.425	6493.52	9534.02	47		1.4932	0.428312	44.5601	44.2952
189	09/08/2019	335.079	-801.556	498.512	-1137.58	2	0.425	8658.03	12712	47		1.98854	0.430296	45.0501	44.6958
190	19/08/2019	176.847	-123.619	269.252	-188.842	0.5	0.425	2164.51	3178.01	3.5		0.504627	0.433868	5.0941	5.13481
191	19/08/2019	352.214	-239.791	539.357	-369.722	1	0.425	4329.01	6356.01	3.5		1.01658	0.426175	4.30773	4.38535
192	19/08/2019	528.568	-357.511	810.175	-552.774	1.5	0.425	6493.52	9534.02	3.5		1.52888	0.424596	4.11471	4.23323
193	19/08/2019	698.928	-483.137	1071.69	-740.289	2	0.425	8658.03	12712	3.5		2.02344	0.426449	4.76013	4.63567
194	19/08/2019	174.742	-116.967	269.238	-179.855	0.5	0.425	2164.51	3178.01	3.5		0.507152	0.422135	3.80844	3.54902
195	19/08/2019	349.181	-245.718	532.871	-374.337	1	0.425	4329.01	6356.01	3.5		1.0016	0.432333	5.29475	5.18793
196	19/08/2019	523.407	-369.057	799.811	-561.651	1.5	0.425	6493.52	9534.02	3.5		1.5055	0.431361	5.35481	5.17568
197	19/08/2019	699.947	-479.64	1074.09	-737.254	2	0.425	8658.03	12712	3.5		2.02908	0.424979	4.50051	4.42883
198	19/08/2019	174.788	-121.81	266.467	-186.51	0.5	0.425	2164.51	3178.01	3.5		0.500721	0.431834	5.00312	5.0681
199	19/08/2019	353.558	-228.109	545.518	-357.665	1	0.425	4329.01	6356.01	3.5		1.03271	0.41601	2.73984	2.94956
200	19/08/2019	525.984	-365.189	803.589	-559.793	1.5	0.425	6493.52	9534.02	3.5		1.51345	0.429536	4.89125	4.91194
201	19/08/2019	700.263	-484.96	1072.88	-743.398	2	0.425	8658.03	12712	3.5		2.02585	0.426951	4.8155	4.7365
202	19/08/2019	146.303	116.927	233.934	139.844	0.5	0.425	2164.51	3178.01	301		0.509245	0.43162	297.477	298.349
203	19/08/2019	283.082	201.061	442.645	251.047	1	0.425	4329.01	6356.01	301		0.95424	0.428003	300.177	299.439
204	19/08/2019	425.933	316.933	673.148	390.355	1.5	0.425	6493.52	9534.02	301		1.466	0.425655	299.124	298.982
205	19/08/2019	574.106	445.753	915.432	540.489	2	0.425	8658.03	12712	301		2.00211	0.426337	298.147	298.608
206	19/08/2019	141.298	97.9978	221.065	123.653	0.5	0.425	2164.51	3178.01	301		0.478933	0.422459	300.708	299.722
207	19/08/2019	284.506	200.532	444.706	251.118	1	0.425	4329.01	6356.01	301		0.959193	0.426891	300.348	299.528
208	19/08/2019	431.29	326	683.63	397.883	1.5	0.425	6493.52	9534.02	301		1.48617	0.427442	298.765	298.906
209	19/08/2019	572.811	435.893	910.303	530.595	2	0.425	8658.03	12712	301		1.98278	0.426505	298.61	298.875
210	19/08/2019	145.316	114.771	232.877	138.886	0.5	0.425	2164.51	3178.01	301		0.512974	0.423762	297.752	298.398
211	19/08/2019	292.482	234.273	469.036	279.859	1	0.425	4329.01	6356.01	301		1.02384	0.429531	297.425	298.389
212	19/08/2019	431.612	331.425	686.856	403.054	1.5	0.425	6493.52	9534.02	301		1.49975	0.426213	298.403	298.736
213	19/08/2019	583.374	439.666	925.104	537.944	2	0.425	8822.53	12953.6	301		2.01571	0.425851	298.832	298.925
214	19/08/2019	76.1141	179.141	126.619	234.995	0.5	0.425	2155.85	3165.29	272		0.497504	0.433413	272.69	273.209
215	19/08/2019	148.68	350.954	245.913	464.283	1	0.425	4333.34	6362.37	272		0.988371	0.427132	272.634	272.87
216	19/08/2019	218.1	516.111	360.572	686.059	1.5	0.425	6467.55	9495.88	272		1.46807	0.422664	272.586	272.718
217	19/08/2019	290.473	692.244	482.45	918.211	2	0.425	8658.03	12712	272		1.96168	0.423622	272.45	272.712
218	19/08/2019	73.1091	168.06	117.714	226.03	0.5	0.425	2173.17	3190.72	272		0.48571	0.418625	273.148	272.539
219	19/08/2019	148.142	345.234	242.226	459.736	1.2	0.425	4372.3	6419.57	272		0.982563	0.423824	272.881	272.767
220	19/08/2019	219.059	519.936	363.281	690.566	1.5	0.425	6493.52	9534.02	272		1.4782	0.422609	272.528	272.736
221	19/08/2019	291.331	700.155	488.016	925.181	2	0.425	8640.71	12686.6	272		1.97418	0.424997	272.289	272.789
222	19/08/2019	77.8666	179.407	126.261	238.652	0.5	0.425	2259.75	3317.84	272		0.507847	0.427193	273.103	272.848
223	19/08/2019	154.605	366.179	257.974	480.2	1	0.425	4428.58	6502.2	272		1.01641	0.433054	272.569	273.15
224	19/08/2019	225.278	537.199	376.449	706.878	1.5	0.425	6567.11	9642.07	272		1.50116	0.429535	272.438	272.977
225	19/08/2019	294.282	704.597	492.188	928.61	2	0.425	8658.03	12712	272		1.97472	0.427914	272.361	272.884
226	19/08/2019	-72.8219	208.237	-105.389	294.111	0.5	0.425	2216.46	3254.28	229		0.50574	0.428257	227.436	227.517
227	19/08/2019	-142.506	421.591	-202.599	590.098	1	0.425	4393.95	6451.35	229		0.994144	0.439879	228.148	228.37
228	19/08/2019	-214.442	603.095	-310.394	855.104	1.5	0.425	6467.55	9495.88	229		1.48138	0.424043	227.08	227.253
229	19/08/2019	-288.437	809.964	-414.164	1148.01	2	0.425	8675.34	12737.4	229		1.98467	0.425135	227.047	227.379
230	19/08/2019	-70.395	221.222	-97.6766	306.642	0.5	0.425	2220.78	3260.63	229		0.505355	0.452133	229.364	229.787
231	19/08/2019	-147.544	401.796	-216.256	574.495	1	0.425	4372.3	6419.57	229		1.01349	0.414143	226.376	226.494
232	19/08/2019	-218.102	597.82	-317.238	853.324	1.5	0.425	6493.52	9534.02	229		1.49845	0.416511	226.52	226.757
233	19/08/2019	-289.355	805.097	-416.04	1144.24	2	0.425	8662.36	12718.4	229		1.98894	0.422018	226.847	227.219
234	19/08/2019	-72.9869	205.553	-106.041	291.46	0.5	0.425	2207.8	3241.57	229		0.505308	0.42365	227.11	227.206
235	19/08/2019	-147.412	395.654	-218.127	567.82	1	0.425	4359.32	6400.5	229		1.01057	0.409564	226.053	226.059
236	19/08/2019	-218.914	597.328	-319.054	853.094	1.5	0.425	6506.51	9553.09	229		1.50012	0.415883	226.419	226.631
237	19/08/2019	-293.332	803.393	-424.728	1145.4	2	0.425	8718.64	12801	229		2.00508	0.418338	226.502	226.811
238	19/08/2019	-188.199	99.02	-291.035	159.891	0.5	0.425	2203.47	3235.21	180		0.530028	0.416216	177.235	177.566
239	19/08/2019	-370.85	200.683	-572.081	320.025	1	0.425	4354.99	6394.15	180		1.03819	0.420432	177.95	178.091
240	19/08/2019	-549.581	310.272	-843.184	488.582	1.5	0.425	6471.88	9502.24	180		1.52334	0.427458	179.054	179.131
241	19/08/2019	-734.268	403.375	-1131.14	643.587	2	0.425	8636.38	12680.2	180		2.05735	0.421033	178.339	178.589
242	19/08/2019	-205.555	116.267	-315.494	182.869	0.5	0.425	2428.58	3565.72	180		0.570208	0.427257	179.104	179.14
243	19/08/2019	-379.163	206.956	-584.44	330.59	1	0.425	4450.23	6533.98	180		1.06282	0.420439	178.172	178.416
244	19/08/2019	-552.645	316.743	-846.789	496.928	1.5	0.425	6523.82	9578.51	180		1.52975	0.429119	179.455	179.51
245	19/08/2019	-737.938	427.403	-1130.73	668.039	2	0.425	8744.61	12839.1	180		2.04392	0.429626	179.736	179.713
246	19/08/2019	-189.623	92.9313	-294.98	155.283	0.5	0.425	2203.47	3235.21	180		0.542088	0.406268	175.492	176.349
247	19/08/2019	-374.861	205.472	-577.478	327.105	1	0.425	4402.61	6464.06	180		1.04832	0.421692	178.281	178.457
248	19/08/2019	-549.787	319.381	-840.922	498.337	1.5	0.425	6493.52	9534.02	180		1.51554	0.431903	179.817	179.805
249	19/08/2019	-738.24	422.185	-1131.81	663.863	2	0.425	8722.96	12807.4	180		2.04813	0.427987	179.396	179.496
250	19/08/2019	-169.105	-89.9744	-265.529	-105.515	0.5	0.425	2294.38	3368.69	126.5		0.52681	0.428289	126.277	126.115
251	19/08/2019	-336.92	-184.876	-532.289	-215.925	1	0.425	4545.47	6673.81	126.5		1.06679	0.424377	125.665	125.763
252	19/08/2019	-479.762	-254.161	-754.827	-299.773	1.5	0.425	6515.17	9565.8	126.5		1.5066	0.424466	126.362	126.125
253	19/08/2019	-643.127	-346.65	-1015.57	-408.603	2	0.425	8714.31	12794.7	126.5		2.04133	0.421593	126.021	125.904
254	19/08/2019	-164.055	-85.2478	-257.648	-101.258	0.5	0.425	2242.43	3292.41	126.5		0.513865	0.423745	126.738	126.301
255	19/08/2019	-335.637	-186.292	-531.566	-216.101	1	0.425	4519.49	6635.68	126.5		1.06618	0.424144	125.436	125.726
256	19/08/2019	-477.392	-248.319	-750.662	-294.234	1.5	0.425	6510.84	9559.44	126.5		1.49809	0.423056	126.719	126.346
257	19/08/2019	-645.626	-355.094	-1022.02	-414.451	2	0.425	8714.31	12794.7	126.5		2.05411	0.422567	125.619	125.769
258	19/08/2019	-161.038	-78.3047	-251.096	-94.4603	0.5	0.425	2216.46	3254.28	126.5		0.495798	0.425184	128.002	127.026
259	19/08/2019	-323.995	-170.429	-510.02	-201.221	1	0.425	4398.28	6457.71	126.5		1.01868	0.423283	126.5	126.236
260	19/08/2019	-494.414	-252.378	-775.422	-301.292	1.5	0.425	6735.08	9888.68	126.5		1.54472	0.423195	127.082	126.492
261	19/08/2019	-644.695	-349.657	-1019.12	-410.367	2	0.425	8705.65	12781.9	126.5		2.04786	0.421873	125.898	125.89
262	19/08/2019	-78.6931	-186.888	-130.263	-247.741	0.5	0.425	2264.07	3324.19	92.5		0.52806	0.425172	92.5167	92.7266
263	19/08/2019	-148.722	-341.905	-238.898	-459.214	1	0.425	4350.66	6387.79	92.5		0.983174	0.42073	93.1461	92.5182
264	19/08/2019	-228.476	-527.724	-369.774	-706.296	1.5	0.425	6614.73	9711.99	92.5		1.51176	0.421893	93.0546	92.642
265	19/08/2019	-310.709	-715.256	-503.617	-955.393	2	0.425	8883.14	13042.5	92.5		2.04424	0.423185	93.1202	92.7759
266	19/08/2019	-80.2216	-184.238	-128.384	-249.369	0.5	0.425	2411.26	3540.3	92.5		0.537998	0.414405	93.1661	92.3154
267	19/08/2019	-159.352	-367.139	-256.988	-491.215	1	0.425	4640.7	6813.64	92.5		1.04885	0.423288	93.1037	92.6281
268	19/08/2019	-224.184	-519.053	-364.005	-693.933	1.5	0.425	6493.52	9534.02	92.5		1.4858	0.42199	93.0079	92.6799
269	19/08/2019	-306.369	-700.782	-493.831	-938.174	2	0.425	8809.54	12934.5	92.5		2.00868	0.422559	93.245	92.7478
270	19/08/2019	-85.8697	-206.926	-144.029	-269.165	0.5	0.425	2389.62	3508.52	92.5		0.562288	0.44075	92.2382	93.0714
271	19/08/2019	-151.916	-352.393	-246.262	-469.365	1	0.425	4385.29	6438.64	92.5		0.998054	0.426328	92.9713	92.6842
272	19/08/2019	-226.395	-522.584	-366.586	-698.899	1.5	0.425	6545.47	9610.29	92.5		1.49535	0.422429	93.0671	92.6786
273	19/08/2019	-310.984	-719.847	-506.605	-957.637	2	0.425	8848.51	12991.7	92.5		2.04253	0.425741	93.0127	92.8461
274	19/08/2019	69.5925	-238.719	97.3088	-331.015	0.5	0.425	2389.62	3508.52	46.5		0.547973	0.447675	51.0182	51.1984
275	19/08/2019	137.128	-430.561	201.182	-608.971	1	0.425	4558.45	6692.88	46.5		1.05348	0.422153	49.3473	49.11
276	19/08/2019	196.981	-611.097	292.355	-868.316	1.5	0.425	6541.14	9603.93	46.5		1.51795	0.416159	49.11	48.7486
277	19/08/2019	252.406	-840.738	368.698	-1179.61	2	0.425	8701.32	12775.6	46.5		2.00857	0.430812	50.4775	50.1297
278	19/08/2019	63.4659	-225.862	87.6688	-311.195	0.5	0.425	2238.1	3286.06	46.5		0.508196	0.455907	51.6752	51.9047
279	19/08/2019	132.175	-432.793	191.915	-606.881	1	0.425	4493.52	6597.54	46.5		1.03113	0.432416	50.1563	49.919
280	19/08/2019	190.115	-628.037	277.093	-880.964	1.5	0.425	6528.15	9584.87	46.5		1.49874	0.431494	50.3228	50.0164
281	19/08/2019	255.096	-831.967	376.653	-1172.26	2	0.425	8744.61	12839.1	46.5		2.0151	0.425449	50.0808	49.6283
282	19/08/2019	64.4078	-214.633	91.5141	-299.195	0.5	0.425	2190.48	3216.14	46.5		0.501211	0.440736	50.486	50.514
283	19/08/2019	132.914	-438.008	193.473	-613.857	1	0.425	4536.81	6661.1	46.5		1.04221	0.432815	50.277	49.9796
284	19/08/2019	197.456	-647.911	289.034	-909.722	1.5	0.425	6761.92	9928.09	46.5		1.55129	0.430235	50.1959	49.8339
285	19/08/2019	254.199	-823.323	375.043	-1162.02	2	0.425	8675.34	12737.4	46.5		2.00391	0.423553	49.9488	49.5455
