# Supplementary material for: A method for measuring the forces acting on a tree trunk using strain gauges
Source: PLoS One. 2021 Jan 15;16(1):e0245631. doi: 10.1371/journal.pone.0245631 (PMC7810299; doi:10.1371/journal.pone.0245631)
Supplement: S3 Data — (XLSX) [file pone.0245631.s003.xlsx]

## Sheet: S3
S3 Data. Strain data and other relevant data of the sapling in the circumferential load experiment. Each strain value is the average of 100 logged values (during 10 sec.). F: the amount of force, C*: centroid of force (distance from t-gauges), D: direction of force, Dt: D at t-gauges, and Db: Dt and D at b-gauges.
Experimental data												Estimated values by our method
data No.	date	Strain td1 (µε)	Strain td2 (µε)	Strain bd1 (µε)	Strain bd2 (µε)	Loading F (N)	Loading C* (m)	Stress at t-gauges (GPa)	Stresss at b-gauges (GPa)	Loading D (degs.)		F (N)	C* (m)	Dt (degs.)	Db (degs.)
1	29/08/2019	-47.5159	-187.843	-53.7447	-189.862	1	0.339	400.81	462.357	317.13		1.01692	0.327028	315.847	315.634
2	29/08/2019	-136.999	-559.297	-154.873	-561.796	3	0.339	1202.43	1387.07	317.13		2.9811	0.33119	315.466	315.289
3	29/08/2019	-185.126	-748.518	-210.811	-749.92	4	0.339	1603.24	1849.43	317.13		3.96777	0.333304	315.579	315.543
4	29/08/2019	-232.62	-933.728	-263.78	-933.882	5	0.339	2004.05	2311.79	317.13		4.92503	0.335183	315.665	315.606
5	29/08/2019	-49.6319	-187.984	-55.8894	-190.283	1	0.339	400.81	462.357	317.13		1.02058	0.327436	316.37	316.129
6	29/08/2019	-139.928	-558.59	-157.738	-561.72	3	0.339	1202.43	1387.07	317.13		2.98426	0.331088	315.731	315.529
7	29/08/2019	-186.462	-747.785	-211.784	-749.486	4	0.339	1603.24	1849.43	317.13		3.9663	0.333346	315.676	315.611
8	29/08/2019	-234.215	-932.209	-264.269	-932.938	5	0.339	2004.05	2311.79	317.13		4.92088	0.335178	315.766	315.643
9	29/08/2019	-45.2316	-188.121	-51.5444	-187.982	1	0.339	400.81	462.357	317.13		0.990805	0.33462	315.25	315.22
10	29/08/2019	-141.147	-563.693	-160.971	-564.686	3	0.339	1202.43	1387.07	317.13		2.98782	0.333701	315.726	315.727
11	29/08/2019	-186.72	-748.257	-210.896	-749.552	4	0.339	1603.24	1849.43	317.13		3.96004	0.334107	315.685	315.555
12	29/08/2019	-229.681	-928.272	-259.527	-927.372	5	0.339	2004.05	2311.79	317.13		4.87969	0.336112	315.584	315.484
13	29/08/2019	-149.053	-123.589	-161.876	-143.748	1	0.339	400.81	462.357	348.5		1.03625	0.330113	346.179	346.037
14	29/08/2019	-440.192	-363.793	-475.855	-421.64	3	0.339	1202.43	1387.07	348.5		3.02082	0.333952	346.255	346.1
15	29/08/2019	-583.043	-492.115	-630.391	-566.259	4	0.339	1603.24	1849.43	348.5		4.01712	0.335695	345.761	345.709
16	29/08/2019	-725.54	-618.444	-782.113	-710.943	5	0.339	2004.05	2311.79	348.5		5.00556	0.336712	345.53	345.369
17	29/08/2019	-145.231	-121.491	-157.212	-140.769	1	0.339	400.81	462.357	348.5		1.00598	0.332602	345.971	345.8
18	29/08/2019	-435.228	-370.322	-469.528	-427.204	3	0.339	1202.43	1387.07	348.5		3.01697	0.334851	345.572	345.342
19	29/08/2019	-574.838	-493.467	-621.156	-567.079	4	0.339	1603.24	1849.43	348.5		3.99485	0.335326	345.364	345.246
20	29/08/2019	-724.156	-629.537	-782.737	-720.521	5	0.339	2004.05	2311.79	348.5		5.04771	0.336221	345.067	345.01
21	29/08/2019	-148.841	-126.324	-160.979	-147.284	1	0.339	400.81	462.357	348.5		1.04891	0.329005	345.632	345.184
22	29/08/2019	-429.301	-369.866	-464.659	-425.908	3	0.339	1202.43	1387.07	348.5		3.00557	0.333396	345.279	345.131
23	29/08/2019	-573.782	-496.771	-620.577	-570.618	4	0.339	1603.24	1849.43	348.5		4.01225	0.334535	345.164	345.041
24	29/08/2019	-720.907	-629.556	-779.145	-721.544	5	0.339	2004.05	2311.79	348.5		5.04976	0.335265	344.961	344.838
25	29/08/2019	-217.873	20.0437	-231.674	-15.8269	1	0.339	400.81	462.357	27.88		1.02081	0.337691	27.3772	27.3517
26	29/08/2019	-646.139	60.9441	-686.354	-45.2587	3	0.339	1202.43	1387.07	27.88		3.01832	0.33863	27.5152	27.5087
27	29/08/2019	-862.013	76.3287	-916.204	-65.6494	4	0.339	1603.24	1849.43	27.88		4.03499	0.338131	27.1722	27.1312
28	29/08/2019	-1083.36	99.7662	-1146.64	-80.1209	5	0.339	2004.05	2311.79	27.88		5.01446	0.341828	27.3826	27.2487
29	29/08/2019	-218.006	20.1853	-231.414	-15.3291	1	0.339	400.81	462.357	27.88		1.01625	0.339394	27.4124	27.4889
30	29/08/2019	-642.003	55.9506	-684.803	-49.3006	3	0.339	1202.43	1387.07	27.88		3.03368	0.334999	27.0893	27.1088
31	29/08/2019	-855.054	78.8144	-911.124	-62.1734	4	0.339	1603.24	1849.43	27.88		4.02894	0.335783	27.3877	27.3568
32	29/08/2019	-1081.71	96.1984	-1146.94	-84.3747	5	0.339	2004.05	2311.79	27.88		5.03333	0.340137	27.195	27.0049
33	29/08/2019	-214.545	18.4531	-231.912	-16.5619	1	0.339	400.81	462.357	27.88		1.04986	0.323533	27.0216	27.1469
34	29/08/2019	-653.952	52.6694	-690.085	-53.7903	3	0.339	1202.43	1387.07	27.88		3.00265	0.345008	26.6971	26.7157
35	29/08/2019	-867.769	72.4844	-925.944	-71.7634	4	0.339	1603.24	1849.43	27.88		4.10781	0.334532	26.8744	26.745
36	29/08/2019	-1080.15	94.0031	-1148.53	-85.7719	5	0.339	2004.05	2311.79	27.88		5.06443	0.337627	27.082	26.9313
37	29/08/2019	-173.985	149.753	-182.926	117.617	1	0.339	400.81	462.357	69.7		1.01493	0.330963	68.1763	68.6447
38	29/08/2019	-540.794	447.809	-563.712	344.019	3	0.339	1202.43	1387.07	69.7		3.01692	0.340585	66.8515	67.2211
39	29/08/2019	-721.308	606.956	-752.388	465.369	4	0.339	1603.24	1849.43	69.7		4.03578	0.341812	67.4004	67.5851
40	29/08/2019	-899.129	761.931	-937.11	582.169	5	0.339	2004.05	2311.79	69.7		5.01485	0.343893	67.6415	67.7042
41	29/08/2019	-180.344	148.393	-187.267	114.559	1	0.339	400.81	462.357	69.7		1.00218	0.341046	66.6354	67.2862
42	29/08/2019	-530.93	445.746	-556.722	342.513	3	0.339	1202.43	1387.07	69.7		3.00319	0.337788	67.3227	67.4403
43	29/08/2019	-718	605.501	-749.088	464.945	4	0.339	1603.24	1849.43	69.7		4.02619	0.341364	67.4756	67.6798
44	29/08/2019	-903.723	762.663	-942.41	582.624	5	0.339	2004.05	2311.79	69.7		5.04009	0.34333	67.4998	67.5722
45	29/08/2019	-175.332	146.777	-184.829	113.609	1	0.339	400.81	462.357	69.7		1.00718	0.332224	67.2239	67.4154
46	29/08/2019	-547.791	454.228	-571.808	346.265	3	0.339	1202.43	1387.07	69.7		3.04335	0.342186	66.8985	67.0117
47	29/08/2019	-714.837	605.742	-748.309	466.084	4	0.339	1603.24	1849.43	69.7		4.04458	0.33899	67.6404	67.7747
48	29/08/2019	-891.66	758.589	-933.268	582.18	5	0.339	2004.05	2311.79	69.7		5.0359	0.34017	67.7768	67.8166
49	29/08/2019	-39.9522	203.687	-40.0694	190.925	1	0.339	400.81	462.357	108.03		1.01076	0.326254	111.842	111.687
50	29/08/2019	-122.65	633.474	-120.008	584.818	3	0.339	1202.43	1387.07	108.03		3.01256	0.340434	111.985	111.91
51	29/08/2019	-168.602	856.058	-163.498	783.689	4	0.339	1603.24	1849.43	108.03		3.9842	0.347859	111.796	111.746
52	29/08/2019	-220.787	1073.27	-215.365	977.792	5	0.339	2004.05	2311.79	108.03		4.95264	0.350865	111.298	111.191
53	29/08/2019	-39.4637	213.429	-39.8397	198.42	1	0.339	400.81	462.357	108.03		1.03247	0.334683	112.48	112.122
54	29/08/2019	-124.554	646.105	-121.338	593.658	3	0.339	1202.43	1387.07	108.03		3.03223	0.344969	112.033	111.949
55	29/08/2019	-178.979	868.488	-173.996	792.413	4	0.339	1603.24	1849.43	108.03		4.02302	0.349529	111.278	111.223
56	29/08/2019	-229.507	1086.3	-225.025	987.323	5	0.339	2004.05	2311.79	108.03		4.99615	0.352063	110.983	110.826
57	29/08/2019	-48.1003	213.175	-39.7612	198.87	1	0.339	400.81	462.357	108.03		1.03968	0.332118	110.168	112.162
58	29/08/2019	-131.482	651.278	-127.86	596.23	3	0.339	1202.43	1387.07	108.03		3.03845	0.34703	111.516	111.468
59	29/08/2019	-172.017	878.055	-167.459	800.763	4	0.339	1603.24	1849.43	108.03		4.04462	0.351467	111.855	111.722
60	29/08/2019	-209.882	1103.82	-205.353	1003.33	5	0.339	2004.05	2311.79	108.03		5.02891	0.355359	112.182	111.935
61	29/08/2019	154.844	113.478	167.581	134.758	1	0.339	400.81	462.357	167.28		1.01882	0.331666	169.04	168.876
62	29/08/2019	463.434	343.366	499.113	402.403	3	0.339	1202.43	1387.07	167.28		2.99802	0.338758	168.79	168.801
63	29/08/2019	631.254	467.635	677.201	544.363	4	0.339	1603.24	1849.43	167.28		4.0258	0.343607	168.793	168.886
64	29/08/2019	797.497	578.222	855.987	674.99	5	0.339	2004.05	2311.79	167.28		5.04301	0.343693	169.285	169.434
65	29/08/2019	160.654	115.52	173.516	136.19	1	0.339	400.81	462.357	167.28		1.03281	0.337012	169.474	169.567
66	29/08/2019	474.939	338.927	511.318	400.082	3	0.339	1202.43	1387.07	167.28		3.03009	0.338627	169.647	169.655
67	29/08/2019	637.876	453.691	685.105	533.819	4	0.339	1603.24	1849.43	167.28		4.03135	0.341419	169.723	169.775
68	29/08/2019	797.857	567.12	856.796	664.485	5	0.339	2004.05	2311.79	167.28		5.01359	0.343303	169.737	169.908
69	29/08/2019	159.94	111.948	173.643	133.401	1	0.339	400.81	462.357	167.28		1.03332	0.332016	170.087	170.177
70	29/08/2019	481.949	339.387	518.404	400.823	3	0.339	1202.43	1387.07	167.28		3.04883	0.339837	169.949	169.995
71	29/08/2019	639.007	448.7	687.07	530.083	4	0.339	1603.24	1849.43	167.28		4.03473	0.340124	170.014	170.056
72	29/08/2019	804.492	561.772	863.673	662.366	5	0.339	2004.05	2311.79	167.28		5.03969	0.342124	170.14	170.226
73	29/08/2019	221.205	-77.4559	235.855	-39.6722	1	0.339	400.81	462.357	219.55		1.0689	0.330871	222.743	222.938
74	29/08/2019	627.443	-221.126	665.427	-113.694	3	0.339	1202.43	1387.07	219.55		2.99144	0.335482	222.875	223.108
75	29/08/2019	847.357	-291.105	897.877	-145.59	4	0.339	1603.24	1849.43	219.55		4.02079	0.336556	222.357	222.549
76	29/08/2019	1062.74	-364.186	1122.17	-180.902	5	0.339	2004.05	2311.79	219.55		4.99406	0.33979	222.307	222.489
77	29/08/2019	206.571	-73.5812	221.607	-37.9797	1	0.339	400.81	462.357	219.55		1.01459	0.325877	223.094	223.142
78	29/08/2019	630.337	-215.764	668.225	-108.001	3	0.339	1202.43	1387.07	219.55		2.99489	0.336048	222.285	222.516
79	29/08/2019	841.788	-287.818	892.133	-143.994	4	0.339	1603.24	1849.43	219.55		3.99645	0.336286	222.262	222.502
80	29/08/2019	1051.91	-362.184	1113.37	-181.429	5	0.339	2004.05	2311.79	219.55		4.97743	0.337544	222.402	222.601
81	29/08/2019	217.596	-73.9294	231.439	-36.2569	1	0.339	400.81	462.357	219.55		1.04094	0.333617	222.136	222.196
82	29/08/2019	638.951	-216.073	676.99	-107.658	3	0.339	1202.43	1387.07	219.55		3.03052	0.336402	222.044	222.348
83	29/08/2019	846.811	-290.564	897.469	-145.412	4	0.339	1603.24	1849.43	219.55		4.02046	0.336343	222.333	222.541
84	29/08/2019	1051.79	-360.743	1111.98	-179.073	5	0.339	2004.05	2311.79	219.55		4.95821	0.338737	222.325	222.478
85	29/08/2019	121.388	-183.493	126.893	-159.662	1	0.339	400.81	462.357	268.34		1.01462	0.322693	267.114	267.526
86	29/08/2019	368.8	-549.437	386.115	-469.23	3	0.339	1202.43	1387.07	268.34		2.96169	0.332242	266.663	266.591
87	29/08/2019	492.713	-738.704	512.057	-630.354	4	0.339	1603.24	1849.43	268.34		3.93875	0.335341	266.86	266.939
88	29/08/2019	609.883	-923.914	635.034	-791.515	5	0.339	2004.05	2311.79	268.34		4.94656	0.333095	267.181	267.273
89	29/08/2019	121.772	-179.328	127.554	-154.761	1	0.339	400.81	462.357	268.34		0.990357	0.325266	266.302	266.547
90	29/08/2019	370.431	-554.048	385.496	-475.693	3	0.339	1202.43	1387.07	268.34		2.9937	0.331113	266.786	267.003
91	29/08/2019	487.974	-734.143	508.493	-627.197	4	0.339	1603.24	1849.43	268.34		3.92578	0.334077	266.967	266.992
92	29/08/2019	609.767	-920.617	634.303	-787.609	5	0.339	2004.05	2311.79	268.34		4.92004	0.333978	267.077	267.171
93	29/08/2019	124.136	-188.132	130.214	-163.054	1	0.339	400.81	462.357	268.34		1.03481	0.324189	267.194	267.397
94	29/08/2019	368.052	-549.77	383.353	-470.89	3	0.339	1202.43	1387.07	268.34		2.96186	0.3322	266.745	266.88
95	29/08/2019	491.362	-736.012	511.273	-628.614	4	0.339	1603.24	1849.43	268.34		3.9365	0.334387	266.832	266.906
96	29/08/2019	610.996	-922.563	635.695	-789.725	5	0.339	2004.05	2311.79	268.34		4.9361	0.333587	267.08	267.184
97	03/09/2019	-174.297	-84.5619	-188.089	-108.476	1	0.339	400.81	462.357	0		0.977934	0.342323	358.257	358.363
98	03/09/2019	-524.558	-261.06	-566.22	-331.39	3	0.339	1202.43	1387.07	0		2.95105	0.343443	357.762	357.975
99	03/09/2019	-700.017	-345.712	-756.022	-446.84	4	0.339	1603.24	1849.43	0		3.98893	0.338456	357.912	357.715
100	03/09/2019	-876.3	-427.115	-944.273	-561.825	5	0.339	2004.05	2311.79	0		5.01703	0.335834	358.168	357.539
101	03/09/2019	-169.791	-87.9175	-190.062	-110.159	1	0.339	400.81	462.357	0		1.02762	0.322333	356.979	358.232
102	03/09/2019	-529.624	-268.249	-573.347	-343.903	3	0.339	1202.43	1387.07	0		3.04417	0.337571	357.418	357.323
103	03/09/2019	-700.866	-351.485	-759.813	-453.381	4	0.339	1603.24	1849.43	0		4.04236	0.335607	357.612	357.462
104	03/09/2019	-872.543	-442.529	-947	-569.436	5	0.339	2004.05	2311.79	0		5.05784	0.334835	357.391	357.257
105	03/09/2019	-175.739	-87.055	-190.168	-110.529	1	0.339	400.81	462.357	0		0.991514	0.342082	357.853	358.158
106	03/09/2019	-528.47	-264.409	-571.708	-341.231	3	0.339	1202.43	1387.07	0		3.03432	0.336936	357.658	357.455
107	03/09/2019	-703.274	-353.745	-760.836	-455.322	4	0.339	1603.24	1849.43	0		4.03874	0.337303	357.554	357.384
108	03/09/2019	-878.103	-444.383	-950.134	-571.715	5	0.339	2004.05	2311.79	0		5.05602	0.336912	357.434	357.238
109	03/09/2019	-209.838	104.904	-223.21	61.1525	1	0.339	400.81	462.357	47.05		1.00854	0.346474	50.2787	48.9595
110	03/09/2019	-647.741	288.644	-685.136	175.425	3	0.339	1202.43	1387.07	47.05		3.09724	0.343135	47.3625	47.8883
111	03/09/2019	-864.211	392.898	-914.987	236.188	4	0.339	1603.24	1849.43	47.05		4.13403	0.343781	47.8525	48.0136
112	03/09/2019	-1081.42	487.204	-1144.4	287.759	5	0.339	2004.05	2311.79	47.05		5.14691	0.345165	47.6293	47.6117
113	03/09/2019	-216.42	96.5991	-232.417	57.2934	1	0.339	400.81	462.357	47.05		1.06945	0.332089	47.4025	47.3136
114	03/09/2019	-643.368	295.122	-683.065	180.283	3	0.339	1202.43	1387.07	47.05		3.11051	0.340507	48.0736	48.3612
115	03/09/2019	-864.682	397.048	-915.796	241.067	4	0.339	1603.24	1849.43	47.05		4.14951	0.343092	48.099	48.3193
116	03/09/2019	-1078.5	490.302	-1141.64	292.985	5	0.339	2004.05	2311.79	47.05		5.14993	0.344391	47.8516	47.9237
117	03/09/2019	-218.651	96.2991	-218.852	59.2391	1	0.339	400.81	462.357	47.05		0.907219	0.394927	47.0793	48.764
118	03/09/2019	-635.959	292.885	-678.414	176.845	3	0.339	1202.43	1387.07	47.05		3.10334	0.337524	48.1724	48.1661
119	03/09/2019	-861.476	394.167	-914.17	238.013	4	0.339	1603.24	1849.43	47.05		4.14892	0.341722	48.0105	48.1473
120	03/09/2019	-1083.13	489.605	-1147.67	292.598	5	0.339	2004.05	2311.79	47.05		5.1846	0.343329	47.7112	47.8224
121	03/09/2019	-115.011	206.098	-114.8	179.794	1	0.339	400.81	462.357	88.87		1.01833	0.343118	91.0946	92.3485
122	03/09/2019	-341.905	616.863	-353.558	530.98	3	0.339	1202.43	1387.07	88.87		3.02958	0.344756	91.2874	91.312
123	03/09/2019	-457.192	817.783	-473.643	699.947	4	0.339	1603.24	1849.43	88.87		3.98856	0.347719	91.0423	90.9077
124	03/09/2019	-576.039	1021.77	-585.959	879.569	5	0.339	2004.05	2311.79	88.87		4.99281	0.347622	90.8028	91.2997
125	03/09/2019	-106.408	197.958	-114.367	174.709	1	0.339	400.81	462.357	88.87		1.03705	0.321428	92.148	91.7356
126	03/09/2019	-338.131	621.486	-351.79	534.778	3	0.339	1202.43	1387.07	88.87		3.04176	0.344781	91.8107	91.6143
127	03/09/2019	-455.994	822.769	-471.858	706.34	4	0.339	1603.24	1849.43	88.87		4.02084	0.346466	91.2897	91.2306
128	03/09/2019	-567.3	1031.04	-583.225	886.249	5	0.339	2004.05	2311.79	88.87		5.0152	0.347621	91.4944	91.6045
129	03/09/2019	-109.573	199.766	-117.981	172.779	1	0.339	400.81	462.357	88.87		1.01492	0.332629	91.5824	90.6791
130	03/09/2019	-336.698	623.364	-348.38	538.808	3	0.339	1202.43	1387.07	88.87		3.05963	0.343361	92.0137	92.0406
131	03/09/2019	-456.62	829.617	-471.448	712.131	4	0.339	1603.24	1849.43	88.87		4.0364	0.347559	91.4854	91.4561
132	03/09/2019	-568.449	1038.61	-587.102	891.159	5	0.339	2004.05	2311.79	88.87		5.0395	0.34815	91.6435	91.5772
133	03/09/2019	17.5791	214.195	22.135	209.298	1	0.339	400.81	462.357	127.2		1.05999	0.332028	127.117	126.952
134	03/09/2019	43.1947	615.584	60.1259	591.342	3	0.339	1202.43	1387.07	127.2		2.92167	0.345152	126.469	126.748
135	03/09/2019	63.3034	823.45	83.4584	793.086	4	0.339	1603.24	1849.43	127.2		3.92768	0.344023	126.835	126.926
136	03/09/2019	78.3475	1034.77	104.328	994.157	5	0.339	2004.05	2311.79	127.2		4.90459	0.3461	126.772	126.911
137	03/09/2019	15.7716	210.761	20.3962	205.956	1	0.339	400.81	462.357	127.2		1.04493	0.330799	126.723	126.616
138	03/09/2019	42.0216	614.389	55.7859	590.431	3	0.339	1202.43	1387.07	127.2		2.91709	0.344871	126.372	126.389
139	03/09/2019	71.2734	824.421	81.4859	794.638	4	0.339	1603.24	1849.43	127.2		3.92152	0.345824	127.355	126.791
140	03/09/2019	80.8137	1036.51	100.237	994.036	5	0.339	2004.05	2311.79	127.2		4.8794	0.348671	126.894	126.706
141	03/09/2019	13.4347	204.499	19.2778	198.498	1	0.339	400.81	462.357	127.2		0.999231	0.334888	126.224	126.52
142	03/09/2019	43.4281	617.299	58.4781	596.008	3	0.339	1202.43	1387.07	127.2		2.96816	0.340709	126.479	126.57
143	03/09/2019	55.7769	821.523	75.8725	788.308	4	0.339	1603.24	1849.43	127.2		3.88683	0.346046	126.345	126.477
144	03/09/2019	70.885	1030.05	95.0516	986.256	5	0.339	2004.05	2311.79	127.2		4.84261	0.348327	126.395	126.483
145	03/09/2019	148.415	122.899	160.829	142.145	1	0.339	400.81	462.357	167.28		0.997631	0.339018	166.69	166.475
146	03/09/2019	434.922	370.642	475.534	424.435	3	0.339	1202.43	1387.07	167.28		2.97273	0.337517	166.017	166.193
147	03/09/2019	590.632	501.149	644.804	574.5	4	0.339	1603.24	1849.43	167.28		4.02364	0.338002	166.119	166.244
148	03/09/2019	746.611	617.51	814.697	712.35	5	0.339	2004.05	2311.79	167.28		5.04418	0.337132	166.718	166.783
149	03/09/2019	151.539	120.762	164.455	140.61	1	0.339	400.81	462.357	167.28		1.00509	0.338184	167.584	167.424
150	03/09/2019	451.558	366.725	495.181	423.81	3	0.339	1202.43	1387.07	167.28		3.04415	0.335307	167.144	167.395
151	03/09/2019	595.629	484.271	649.457	560.274	4	0.339	1603.24	1849.43	167.28		3.99262	0.337376	167.118	167.168
152	03/09/2019	742.615	601.382	812.126	693.158	5	0.339	2004.05	2311.79	167.28		4.96145	0.337939	167.21	167.474
153	03/09/2019	154.994	122.382	170.129	144.432	1	0.339	400.81	462.357	167.28		1.05659	0.327814	167.798	167.628
154	03/09/2019	452.921	360.951	495.082	424.07	3	0.339	1202.43	1387.07	167.28		3.06986	0.330937	167.583	167.372
155	03/09/2019	593.747	479.015	652.499	556.617	4	0.339	1603.24	1849.43	167.28		4.02685	0.332389	167.298	167.49
156	03/09/2019	746.088	598.754	816.543	694.824	5	0.339	2004.05	2311.79	167.28		5.00647	0.335222	167.421	167.561
157	03/09/2019	215.222	-2.58312	231.064	29.5209	1	0.339	400.81	462.357	202.13		1.01844	0.340449	202.538	203.369
158	03/09/2019	641.323	-10.4991	687.704	90.7131	3	0.339	1202.43	1387.07	202.13		3.03442	0.340232	202.785	203.104
159	03/09/2019	856.607	-8.92906	917.143	128.143	4	0.339	1603.24	1849.43	202.13		4.0437	0.341369	202.449	202.607
160	03/09/2019	1073.07	-7.48	1148.88	163.805	5	0.339	2004.05	2311.79	202.13		5.06693	0.341486	202.254	202.425
161	03/09/2019	212.982	-0.89125	230.179	33.9231	1	0.339	400.81	462.357	202.13		1.03299	0.332624	202.097	202.121
162	03/09/2019	638.753	-4.90906	686.337	97.5588	3	0.339	1202.43	1387.07	202.13		3.04558	0.338139	202.294	202.453
163	03/09/2019	855.113	-1.57125	917.808	135.59	4	0.339	1603.24	1849.43	202.13		4.06903	0.339176	201.965	202.098
164	03/09/2019	1068.73	-2.48156	1145.89	168.99	5	0.339	2004.05	2311.79	202.13		5.07129	0.340096	201.992	202.114
165	03/09/2019	214.472	0.15	232.246	36.36	1	0.339	400.81	462.357	202.13		1.04902	0.330126	201.822	201.539
166	03/09/2019	642.551	0.217188	690.297	104.633	3	0.339	1202.43	1387.07	202.13		3.06907	0.33804	201.842	201.854
167	03/09/2019	853.495	-2.35156	915.553	132.085	4	0.339	1603.24	1849.43	202.13		4.04928	0.340128	202.016	202.318
168	03/09/2019	1065.85	0.630938	1143.8	170.651	5	0.339	2004.05	2311.79	202.13		5.06937	0.339492	201.828	202.005
169	03/09/2019	158.502	-158.308	168.555	-127.8	1	0.339	400.81	462.357	252.66		0.993048	0.328505	252.149	252.434
170	03/09/2019	471.555	-480.286	502.691	-389.296	3	0.339	1202.43	1387.07	252.66		2.99725	0.327022	252.826	253.034
171	03/09/2019	632.145	-639.58	673.767	-516.345	4	0.339	1603.24	1849.43	252.66		3.99021	0.328184	252.596	252.737
172	03/09/2019	789.523	-801.788	841.846	-647.113	5	0.339	2004.05	2311.79	252.66		4.99072	0.328337	252.724	252.823
173	03/09/2019	158.638	-161.246	171.429	-131.89	1	0.339	400.81	462.357	252.66		1.03883	0.317087	252.755	252.848
174	03/09/2019	474.238	-480.747	506.059	-388.809	3	0.339	1202.43	1387.07	252.66		3.00671	0.327061	252.663	252.809
175	03/09/2019	631.04	-637.107	671.06	-515.213	4	0.339	1603.24	1849.43	252.66		3.97465	0.32854	252.522	252.789
176	03/09/2019	787.823	-803.803	840.24	-649.602	5	0.339	2004.05	2311.79	252.66		4.99667	0.32802	252.885	252.986
177	03/09/2019	160.275	-162.943	172.553	-132.195	1	0.339	400.81	462.357	252.66		1.03429	0.321797	252.762	252.728
178	03/09/2019	478.81	-483.736	509.119	-392.449	3	0.339	1202.43	1387.07	252.66		3.02714	0.327421	252.545	252.902
179	03/09/2019	629.572	-641.593	670.842	-519.074	4	0.339	1603.24	1849.43	252.66		3.99106	0.327983	252.845	253.01
180	03/09/2019	787.183	-803.321	838.09	-649.666	5	0.339	2004.05	2311.79	252.66		4.98397	0.328625	252.893	253.062
181	03/09/2019	41.2662	-205.044	41.4525	-188.441	1	0.339	400.81	462.357	292.74		0.949132	0.342498	290.955	290.703
182	03/09/2019	118.268	-610.952	116.165	-569.813	3	0.339	1202.43	1387.07	292.74		2.92282	0.331362	291.403	291.487
183	03/09/2019	152.561	-811.918	152.074	-753.001	4	0.339	1603.24	1849.43	292.74		3.82343	0.336623	291.734	291.58
184	03/09/2019	179.035	-1018.52	178.995	-948.302	5	0.339	2004.05	2311.79	292.74		4.82137	0.334892	292.441	292.226
185	03/09/2019	46.1	-207.229	34.4191	-194.339	1	0.339	400.81	462.357	292.74		0.99469	0.330484	289.719	292.797
186	03/09/2019	113.136	-607.628	113.644	-562.15	3	0.339	1202.43	1387.07	292.74		2.84271	0.338835	291.834	291.57
187	03/09/2019	146.077	-815.77	143.911	-762.927	4	0.339	1603.24	1849.43	292.74		3.90793	0.330913	292.25	292.232
188	03/09/2019	186.631	-1011.16	186.289	-935.757	5	0.339	2004.05	2311.79	292.74		4.72845	0.338989	291.929	291.721
189	03/09/2019	36.3909	-209.822	35.5594	-199.393	1	0.339	400.81	462.357	292.74		1.04433	0.318516	292.578	292.737
190	03/09/2019	109.419	-614.419	108.857	-568.413	3	0.339	1202.43	1387.07	292.74		2.86187	0.340339	292.307	292.091
191	03/09/2019	146.952	-816.425	146.171	-758.714	4	0.339	1603.24	1849.43	292.74		3.85125	0.336051	292.196	292.035
192	03/09/2019	181.988	-1013.07	180.234	-943.252	5	0.339	2004.05	2311.79	292.74		4.80044	0.33454	292.216	292.112
193	04/09/2019	-95.0481	-163.766	-94.1769	-174.203	1	0.339	400.81	462.357	331.07		0.93954	0.350422	329.372	326.641
194	04/09/2019	-286.313	-497.653	-316.644	-527.547	3	0.339	1202.43	1387.07	331.07		2.98816	0.334044	329.184	329.072
195	04/09/2019	-380.131	-663.467	-417.02	-701.571	4	0.339	1603.24	1849.43	331.07		3.94438	0.337016	329.095	328.839
196	04/09/2019	-473.032	-827.656	-522.421	-870.099	5	0.339	2004.05	2311.79	331.07		4.87452	0.339977	329.042	329.079
197	04/09/2019	-92.6272	-163.024	-98.3847	-169.129	1	0.339	400.81	462.357	331.07		0.912968	0.356998	328.917	328.327
198	04/09/2019	-284.157	-497.841	-315.433	-525.476	3	0.339	1202.43	1387.07	331.07		2.96536	0.336044	329.014	329.074
199	04/09/2019	-378.91	-664.996	-417.839	-700.725	4	0.339	1603.24	1849.43	331.07		3.93224	0.33835	328.977	328.914
200	04/09/2019	-470.331	-827.675	-513.244	-867.56	5	0.339	2004.05	2311.79	331.07		4.81053	0.343995	328.92	328.726
201	04/09/2019	-91.8981	-164.921	-99.1088	-168.075	1	0.339	400.81	462.357	331.07		0.892675	0.367537	328.504	328.648
202	04/09/2019	-284.682	-499.634	-312.318	-527.419	3	0.339	1202.43	1387.07	331.07		2.95802	0.337938	328.977	328.748
203	04/09/2019	-379.286	-667.851	-417.942	-706.268	4	0.339	1603.24	1849.43	331.07		3.97752	0.33565	328.907	328.732
204	04/09/2019	-471.389	-830.898	-523.976	-875.548	5	0.339	2004.05	2311.79	331.07		4.93204	0.336685	328.885	329.001
205	04/09/2019	-202.502	-36.5297	-224.227	-69.7956	1	0.339	400.81	462.357	17.42		1.06416	0.315896	13.8856	13.6362
206	04/09/2019	-614.418	-122.668	-674.021	-224.917	3	0.339	1202.43	1387.07	17.42		3.18548	0.322197	12.8457	12.2772
207	04/09/2019	-799.483	-159.686	-873.497	-281.933	4	0.339	1603.24	1849.43	17.42		4.0583	0.329086	12.8411	12.9371
208	04/09/2019	-1007.19	-202.233	-1088.41	-354.683	5	0.339	2004.05	2311.79	17.42		4.97637	0.338215	12.7845	12.7488
209	04/09/2019	-204.743	-42.7681	-224.024	-79.6619	1	0.339	400.81	462.357	17.42		1.07198	0.320036	12.3516	10.9712
210	04/09/2019	-608.761	-123.009	-652.95	-217.669	3	0.339	1202.43	1387.07	17.42		2.96706	0.343005	12.7162	12.2972
211	04/09/2019	-804.451	-162.183	-868.659	-284.41	4	0.339	1603.24	1849.43	17.42		3.97061	0.338655	12.7407	12.6558
212	04/09/2019	-1010.76	-207.694	-1090.75	-367.657	5	0.339	2004.05	2311.79	17.42		5.01711	0.337187	12.5332	12.0747
213	04/09/2019	-202.527	-40.9772	-220.236	-73.9669	1	0.339	400.81	462.357	17.42		1.02668	0.329812	12.702	12.1476
214	04/09/2019	-602.459	-121.882	-649.928	-213.411	3	0.339	1202.43	1387.07	17.42		2.96755	0.339426	12.7032	12.5985
215	04/09/2019	-804.063	-162.514	-867.713	-281.548	4	0.339	1603.24	1849.43	17.42		3.94972	0.340339	12.7135	12.8336
216	04/09/2019	-1004.42	-205.419	-1084.55	-356.819	5	0.339	2004.05	2311.79	17.42		4.95666	0.339049	12.585	12.5599
217	04/09/2019	-196.958	124.649	-210.984	87.2378	1	0.339	400.81	462.357	62.73		1.03137	0.339448	59.963	59.4773
218	04/09/2019	-592.958	379.775	-633.52	270.386	3	0.339	1202.43	1387.07	62.73		3.12045	0.338889	60.3222	60.174
219	04/09/2019	-794.015	508.525	-840.243	360.614	4	0.339	1603.24	1849.43	62.73		4.08413	0.346716	60.3208	60.2976
220	04/09/2019	-999.911	638.151	-1059.37	450.36	5	0.339	2004.05	2311.79	62.73		5.14019	0.346579	60.2153	60.0867
221	04/09/2019	-193.352	123.552	-206.165	88.2831	1	0.339	400.81	462.357	62.73		1.01505	0.339492	60.2528	60.2477
222	04/09/2019	-598.503	373.309	-629.84	261.711	3	0.339	1202.43	1387.07	62.73		3.01405	0.351577	59.5284	59.5846
223	04/09/2019	-793.976	504.766	-847.082	356.202	4	0.339	1603.24	1849.43	62.73		4.14192	0.341162	60.099	59.8459
224	04/09/2019	-995.143	637.57	-1052.39	455.761	5	0.339	2004.05	2311.79	62.73		5.13574	0.345598	60.3319	60.4991
225	04/09/2019	-192.869	121.344	-207.491	85.6609	1	0.339	400.81	462.357	62.73		1.02359	0.33439	59.7864	59.4437
226	04/09/2019	-594.273	376.951	-630.021	269.014	3	0.339	1202.43	1387.07	62.73		3.07716	0.343494	60.0309	60.1841
227	04/09/2019	-788.665	505.394	-837.372	360.447	4	0.339	1603.24	1849.43	62.73		4.09971	0.343127	60.3385	60.3635
228	04/09/2019	-995.431	635.496	-1054.96	451.215	5	0.339	2004.05	2311.79	62.73		5.13884	0.345148	60.225	60.2212
229	04/09/2019	-81.8844	200.788	-85.3606	182.994	1	0.339	400.81	462.357	97.58		1.03944	0.327207	100.05	100.26
230	04/09/2019	-252.352	610.873	-257.915	551.863	3	0.339	1202.43	1387.07	97.58		3.08512	0.33581	99.7749	100.224
231	04/09/2019	-340.203	814.765	-350.652	726.428	4	0.339	1603.24	1849.43	97.58		4.01618	0.34442	99.5436	99.6
232	04/09/2019	-422.961	1022.97	-435.724	913.944	5	0.339	2004.05	2311.79	97.58		5.0531	0.343366	99.756	99.8412
233	04/09/2019	-82.7428	204.37	-85.5828	187.422	1	0.339	400.81	462.357	97.58		1.06801	0.323919	100.204	100.663
234	04/09/2019	-250.145	606.002	-260.088	548.001	3	0.339	1202.43	1387.07	97.58		3.08788	0.33281	99.7916	99.928
235	04/09/2019	-339.033	809.236	-349.348	717.747	4	0.339	1603.24	1849.43	97.58		3.94399	0.34846	99.4706	99.4377
236	04/09/2019	-427.011	1017.26	-442.154	897.376	5	0.339	2004.05	2311.79	97.58		4.90877	0.35201	99.4283	99.1967
237	04/09/2019	-82.0181	204.623	-84.6425	185.263	1	0.339	400.81	462.357	97.58		1.03532	0.334253	100.416	100.653
238	04/09/2019	-252.55	602.128	-262.696	535.638	3	0.339	1202.43	1387.07	97.58		2.96767	0.344617	99.4459	99.2885
239	04/09/2019	-331.545	808.735	-344.203	725.348	4	0.339	1603.24	1849.43	97.58		4.03507	0.339667	99.9388	99.9312
240	04/09/2019	-422.957	1021.82	-435.243	910.402	5	0.339	2004.05	2311.79	97.58		5.0144	0.345663	99.7319	99.7874
241	04/09/2019	61.8494	182.209	70.4966	188.807	1	0.339	400.81	462.357	139.4		1.02779	0.322057	139.443	139.363
242	04/09/2019	180.756	544.833	205.529	552.442	3	0.339	1202.43	1387.07	139.4		2.91239	0.338875	139.094	139.302
243	04/09/2019	240.904	727.261	272.572	735.619	4	0.339	1603.24	1849.43	139.4		3.8598	0.341247	139.07	139.234
244	04/09/2019	308.371	914.243	350.378	926.92	5	0.339	2004.05	2311.79	139.4		4.88583	0.339658	139.346	139.572
245	04/09/2019	62.4469	182.928	72.2281	188.569	1	0.339	400.81	462.357	139.4		1.02233	0.325289	139.531	139.8
246	04/09/2019	186.806	550.875	212.369	562.454	3	0.339	1202.43	1387.07	139.4		2.99602	0.33398	139.428	139.553
247	04/09/2019	247.556	729.962	283.517	745.197	4	0.339	1603.24	1849.43	139.4		3.97515	0.333552	139.429	139.683
248	04/09/2019	309.614	914.797	352.146	928.947	5	0.339	2004.05	2311.79	139.4		4.90925	0.338388	139.398	139.621
249	04/09/2019	61.7697	182.033	69.6775	186.459	1	0.339	400.81	462.357	139.4		0.996182	0.33194	139.438	139.377
250	04/09/2019	183.603	548.249	209.051	557.549	3	0.339	1202.43	1387.07	139.4		2.9533	0.336666	139.236	139.434
251	04/09/2019	245.155	729.337	278.644	739.531	4	0.339	1603.24	1849.43	139.4		3.89889	0.339404	139.293	139.517
252	04/09/2019	303.867	912.54	343.456	920.917	5	0.339	2004.05	2311.79	139.4		4.81456	0.343493	139.15	139.343
253	04/09/2019	190.264	61.9034	203.815	89.2334	1	0.339	400.81	462.357	184.7		0.959362	0.347286	186.397	186.269
254	04/09/2019	578.082	197.14	626.497	283.006	3	0.339	1202.43	1387.07	184.7		3.02687	0.336634	185.637	185.507
255	04/09/2019	776.839	258.442	839.444	370.47	4	0.339	1603.24	1849.43	184.7		4.00755	0.340479	186.041	186.076
256	04/09/2019	981.362	318.867	1059.18	460.217	5	0.339	2004.05	2311.79	184.7		5.03172	0.341466	186.418	186.453
257	04/09/2019	190.426	60.3394	203.35	87.1069	1	0.339	400.81	462.357	184.7		0.946599	0.351037	186.813	186.793
258	04/09/2019	579.984	186.659	632.325	268.002	3	0.339	1202.43	1387.07	184.7		3.02327	0.335444	186.569	187.046
259	04/09/2019	986.782	316.407	1061.88	457.133	4	0.339	1603.24	1849.43	184.7		5.0094	0.344273	186.628	186.675
260	04/09/2019	989.018	314.491	1069.59	458.031	5	0.339	2004.05	2311.79	184.7		5.08458	0.33958	186.758	186.8
261	04/09/2019	192.023	59.8922	207.735	88.0006	1	0.339	400.81	462.357	184.7		0.986786	0.338878	187.058	187.058
262	04/09/2019	590.059	190.322	637.133	277.343	3	0.339	1202.43	1387.07	184.7		3.03711	0.339816	186.535	186.408
263	04/09/2019	798.577	259.481	858.815	372.065	4	0.339	1603.24	1849.43	184.7		4.04831	0.345366	186.418	186.523
264	04/09/2019	994.546	335.46	1070.88	471.235	5	0.339	2004.05	2311.79	184.7		5.05609	0.34617	185.817	186.147
265	04/09/2019	203.537	-98.2397	217.421	-64.67	1	0.339	400.81	462.357	226.52		1.01568	0.335963	232.394	233.028
266	04/09/2019	607.388	-290.304	650.16	-186.329	3	0.339	1202.43	1387.07	226.52		3.02084	0.336554	232.142	232.392
267	04/09/2019	812.268	-387.885	874.259	-248.049	4	0.339	1603.24	1849.43	226.52		4.08847	0.332501	232.12	232.223
268	04/09/2019	1021.27	-479.414	1095.37	-297.659	5	0.339	2004.05	2311.79	226.52		5.05286	0.337355	231.685	231.512
269	04/09/2019	202.75	-97.0934	218.869	-61.1209	1	0.339	400.81	462.357	226.52		1.0231	0.331815	232.192	231.959
270	04/09/2019	611.2	-286.943	657.904	-178.001	3	0.339	1202.43	1387.07	226.52		3.04956	0.334531	231.688	231.442
271	04/09/2019	810.712	-385.051	868.189	-245.803	4	0.339	1603.24	1849.43	226.52		4.02909	0.336464	231.982	232.187
272	04/09/2019	1011.74	-481.993	1082.09	-308.593	5	0.339	2004.05	2311.79	226.52		5.01762	0.337334	232.059	232.309
273	04/09/2019	203.998	-98.2278	217.893	-64.8863	1	0.339	400.81	462.357	226.52		1.01876	0.335576	232.332	233.049
274	04/09/2019	613.893	-285.097	661.347	-175.438	3	0.339	1202.43	1387.07	226.52		3.06205	0.334079	231.415	231.126
275	04/09/2019	815.483	-384.387	873.649	-238.553	4	0.339	1603.24	1849.43	226.52		4.02326	0.338531	231.789	231.59
276	04/09/2019	1010.56	-483.254	1081.28	-311.836	5	0.339	2004.05	2311.79	226.52		5.02935	0.33636	232.156	232.498
277	04/09/2019	105.567	-189.758	112.079	-166.952	1	0.339	400.81	462.357	271.83		1.00942	0.332069	272.597	272.449
278	04/09/2019	309.578	-546.874	329.939	-478.664	3	0.339	1202.43	1387.07	271.83		2.90631	0.333474	272.131	271.818
279	04/09/2019	415.36	-721.754	445.349	-626.494	4	0.339	1603.24	1849.43	271.83		3.81516	0.336339	271.684	271.071
280	04/09/2019	513.286	-900.997	545.984	-790.502	5	0.339	2004.05	2311.79	271.83		4.81594	0.33196	271.959	271.769
281	04/09/2019	107.727	-186.482	116.989	-159.297	1	0.339	400.81	462.357	271.83		0.966474	0.3433	271.58	270.27
282	04/09/2019	307.303	-549.442	326.452	-488.273	3	0.339	1202.43	1387.07	271.83		2.98825	0.325112	272.455	272.546
283	04/09/2019	405.05	-725.367	433.407	-645.735	4	0.339	1603.24	1849.43	271.83		3.97533	0.32254	272.498	272.454
284	04/09/2019	512.362	-899.782	543.766	-791.937	5	0.339	2004.05	2311.79	271.83		4.83079	0.330464	271.971	271.911
285	04/09/2019	109.12	-187.132	119.049	-158.648	1	0.339	400.81	462.357	271.83		0.963386	0.346251	271.323	269.735
286	04/09/2019	307.119	-548.541	326.114	-488.09	3	0.339	1202.43	1387.07	271.83		2.99105	0.324338	272.427	272.562
287	04/09/2019	414.7	-726.982	436.446	-643.213	4	0.339	1603.24	1849.43	271.83		3.92323	0.328877	271.923	272.194
288	04/09/2019	511.66	-900.989	545.601	-790.685	5	0.339	2004.05	2311.79	271.83		4.8207	0.331428	272.045	271.792
