# Supplementary material for: A method for measuring the forces acting on a tree trunk using strain gauges
Source: PLoS One. 2021 Jan 15;16(1):e0245631. doi: 10.1371/journal.pone.0245631 (PMC7810299; doi:10.1371/journal.pone.0245631)
Supplement: S4 Data — (XLSX) [file pone.0245631.s004.xlsx]

## Sheet: S4
S4 Data. Modulus of elasticity (E) and radial position (θg) determined for each strain gauge on each experimental day.
Wood pole for distributed load experiment*				Wood pole for circumferential load experiment					Sapling for circumferential load experiment
date	strain gauge	E (GPa)		date	strain gauge	E (GPa)	θg (degs)		date	strain gauge	E (GPa)	θg (degs)
09/07/2019	td1	11.6366		24/07/2019	td1	11.0129	158.73		29/08/2019	td1	1.86219	32.8422
09/07/2019	td2	10.723		24/07/2019	td2	10.5561	58.7143		29/08/2019	td2	1.91416	291.976
09/07/2019	bd1	10.7153		24/07/2019	bd1	10.3978	157.439		29/08/2019	bd1	2.02581	31.9347
09/07/2019	bd2	11.1518		24/07/2019	bd2	11.0445	54.2733		29/08/2019	bd2	2.35197	301.886
*: E values of the wood pole in the distributed load experiment were determined from the known forces and strain values measured on 9th, July.				09/08/2019	td1	11.2633	160.71		03/09/2019	td1	1.87562	32.5726
				09/08/2019	td2	10.5219	59.6588		03/09/2019	td2	1.87423	291.861
				09/08/2019	bd1	10.6405	159.288		03/09/2019	bd1	2.02211	31.6427
				09/08/2019	bd2	11.0075	55.4676		03/09/2019	bd2	2.30134	301.642
				19/08/2019	td1	11.3713	159.482		04/09/2019	td1	1.8619	32.3307
				19/08/2019	td2	10.3349	60.143		04/09/2019	td2	1.94224	294.169
				19/08/2019	bd1	10.7573	158.057		04/09/2019	bd1	1.9984	31.5382
				19/08/2019	bd2	10.8656	56.0283		04/09/2019	bd2	2.35084	304.028
