# Supplementary material for: A method for measuring the forces acting on a tree trunk using strain gauges
Source: PLoS One. 2021 Jan 15;16(1):e0245631. doi: 10.1371/journal.pone.0245631 (PMC7810299; doi:10.1371/journal.pone.0245631)
Supplement: S5 Data — (XLSX) [file pone.0245631.s005.xlsx]

## Sheet: S5
S5 Data. Estimation errors calculated by our method and by threes simplified parameter assignments for the wood pole in the circumferential load experiments. Our method uses the modulus of elasticity, E, and the radial position of strain gauge determined for each strain gauge. The ‘right-angle’ parameter assignment in which the angle between strain gauges d1 and d2 was assumed to be 90° and the f…
			Our method					right angle'					common E'					right angle & common E'
data no.	date		F (%)	C (%)	Dt (degs.)	Db (degs.)		F (%)	C (%)	Dt (degs.)	Db (degs.)		F (%)	C (%)	Dt (degs.)	Db (degs.)		F (%)	C (%)	Dt (degs.)	Db (degs.)
1	24/07/2019		0.702348	0.427279	0.688226	1.04204		14.6489	6.62801	3.44939	5.21338		7.29509	8.22685	0.618981	3.04441		22.0103	13.2271	2.33411	6.83138
2	24/07/2019		0.0752068	0.412955	2.0803	2.18819		15.2473	6.71213	4.64117	6.13838		8.51585	8.78355	0.802355	4.15884		23.1394	13.7216	3.54694	7.73614
3	24/07/2019		0.337544	0.0785796	1.10341	1.34955		15.0311	6.97038	3.80438	5.46126		7.81954	8.6814	0.195341	3.34365		22.5349	13.6493	2.69517	7.074
4	24/07/2019		0.575317	0.824838	1.29053	1.33483		14.861	6.38482	3.9645	5.44939		7.632	8.0715	0.00433452	3.32933		22.4112	13.1561	2.85808	7.06239
5	24/07/2019		0.296628	0.381503	2.67045	2.63686		15.5942	7.46159	5.14776	6.50129		9.08098	9.6738	1.40569	4.59443		23.6587	14.5467	4.06307	8.09067
6	24/07/2019		0.0175189	0.395475	0.743311	1.11483		15.377	7.34919	3.49647	5.27204		8.01307	8.96352	0.562789	3.11526		22.7677	13.8878	2.38198	6.8888
7	24/07/2019		1.37803	0.971992	3.64663	3.3595		16.7522	8.07288	5.98764	7.08686		10.563	10.5137	2.4047	5.29525		25.1775	15.3482	4.91954	8.6622
8	24/07/2019		0.0887713	0.0280565	2.42921	2.37603		15.2245	7.16137	4.94058	6.29026		8.57555	9.26709	1.15901	4.34125		23.1816	14.2008	3.85195	7.88454
9	24/07/2019		0.78305	0.280326	0.260026	0.695788		14.5807	6.73497	3.08367	4.9345		7.03223	8.1842	1.05565	2.70726		21.7797	13.1922	1.96233	6.55829
10	24/07/2019		0.195228	3.44169	1.06828	0.940774		10.761	0.852926	0.305719	0.320001		11.5866	15.1016	0.3667	1.70259		1.22054	12.7361	1.09916	0.552327
11	24/07/2019		0.133269	0.362641	0.10466	0.123665		11.159	4.36627	1.39618	1.26081		11.6448	12.3372	0.624509	0.922337		0.837844	9.70831	2.22453	0.341171
12	24/07/2019		0.125217	0.736414	0.285961	0.194654		11.1534	4.0198	1.19064	1.17887		11.6578	12.6783	0.438101	0.99016		0.846505	10.0196	2.01251	0.26331
13	24/07/2019		0.810973	1.46078	0.375887	0.101724		11.8181	6.22837	1.94178	1.52125		10.9412	10.7512	1.1184	0.706954		0.15799	8.13397	2.78713	0.588676
14	24/07/2019		3.09995	1.4127	1.32717	1.20129		13.351	5.97939	0.0135831	0.0211735		8.86876	11.2803	0.633194	1.95117		1.18534	8.807	0.797468	0.835942
15	24/07/2019		1.77675	0.173058	1.31289	0.942912		12.3754	4.56587	0.0296924	0.317546		10.1496	12.5037	0.618488	1.70463		0.24765	9.86486	0.814107	0.554657
16	24/07/2019		0.743371	0.378423	0.551213	0.358838		10.5799	5.22275	2.14114	1.81884		12.4979	11.5514	1.29853	0.461168		1.4038	8.85002	2.99262	0.87157
17	24/07/2019		0.0839383	2.22281	0.188836	0.119574		10.936	2.14373	1.72927	1.26554		11.4933	13.7995	0.926188	0.918428		0.85703	11.4109	2.56803	0.345659
18	24/07/2019		1.88943	1.00941	1.71938	1.2118		12.3758	3.6721	0.428301	0.00912782		10.0503	13.2777	1.03706	1.96119		0.241427	10.6609	0.340964	0.847373
19	24/07/2019		0.498522	0.485688	0.507583	0.392586		11.3992	4.23423	0.939624	0.950593		11.3351	12.5434	0.210183	1.17923		0.647727	9.9174	1.75351	0.0464536
20	24/07/2019		0.19457	1.05947	0.602331	0.25398		11.3069	5.79858	2.19929	1.69742		11.5301	11.0121	1.35104	0.561418		0.644572	8.40775	3.05255	0.756127
21	24/07/2019		1.308	1.22852	0.219532	0.011838		12.2126	5.96526	1.76413	1.38998		10.41	10.9837	0.957734	0.815483		0.273803	8.38495	2.60398	0.463914
22	24/07/2019		0.366797	3.64783	0.234813	0.434574		15.7007	6.13918	8.29356	11.3525		7.17489	4.62429	0.471227	0.605463		23.0382	17.8062	9.09263	10.1095
23	24/07/2019		2.39185	0.375363	0.178295	0.121974		14.2728	11.8464	8.76142	10.6882		4.72594	9.15628	0.872593	1.18214		21.9533	24.5163	9.5457	9.41708
24	24/07/2019		0.25168	0.156841	0.0784997	0.147681		16.4464	11.524	8.64848	10.6575		7.15466	8.87629	0.775651	1.20876		23.8971	24.0937	9.43635	9.38507
25	24/07/2019		3.63948	0.531303	0.15918	0.223788		19.3354	10.8489	8.73979	10.5665		10.26	8.07521	0.854025	1.28757		26.4823	23.2702	9.52476	9.29026
26	24/07/2019		3.51933	0.872883	0.272559	0.380747		13.2445	10.2334	8.25077	10.3787		3.47543	7.54725	0.434545	1.45007		20.8055	22.3631	9.05118	9.09466
27	24/07/2019		2.73943	1.52391	0.0900219	0.476646		14.2221	13.3728	8.45764	10.2638		4.3308	10.3063	0.611923	1.54933		21.8645	26.1286	9.25155	8.97509
28	24/07/2019		2.44917	0.982565	0.0877429	0.347108		14.407	12.7389	8.65894	10.4189		4.63056	9.76276	0.78463	1.41525		22.0537	25.4688	9.44648	9.13659
29	24/07/2019		0.947306	0.56546	0.275909	0.180759		15.5133	10.8639	8.87184	10.618		6.01247	8.07264	0.967406	1.24302		23.0236	23.3343	9.65261	9.34387
30	24/07/2019		0.230069	2.57923	0.279973	0.567168		16.3701	14.5737	8.24236	10.1554		6.67544	11.4508	0.427339	1.64301		23.8393	27.482	9.04304	8.86219
31	24/07/2019		0.70651	1.55141	0.0393196	0.14341		15.4753	9.37362	8.51507	10.6626		6.15529	6.88983	0.661186	1.20434		22.8833	21.4891	9.30717	9.39039
32	24/07/2019		0.156873	0.320627	0.318613	0.0700143		16.1221	11.0781	8.92013	10.7504		6.79806	8.39898	1.00888	1.12832		23.6237	23.6488	9.69935	9.48179
33	24/07/2019		0.253092	0.176613	0.328561	0.0685613		16.0776	11.6828	8.93138	10.7521		6.7378	8.9745	1.01854	1.12682		23.6177	24.3788	9.71024	9.4836
34	24/07/2019		0.311248	1.76116	0.660428	0.661383		2.37072	2.46518	10.2813	13.4979		11.9667	18.0268	0.0619635	1.49096		8.88797	16.9934	9.72228	14.2639
35	24/07/2019		1.76184	2.02947	1.50916	1.41329		4.25688	1.51007	11.071	14.1924		10.2205	13.0085	0.87687	2.28933		6.69066	11.7993	10.483	14.9967
36	24/07/2019		0.696116	1.06737	1.99603	1.52891		3.01202	0.265655	11.5224	14.2988		11.2139	14.1724	1.34449	2.41206		7.85867	13.2598	10.9181	15.1089
37	24/07/2019		0.415477	1.45315	1.1969	0.712636		2.21494	2.56598	10.7809	13.5454		11.8137	17.5727	0.577018	1.54539		8.98944	17.0408	10.2035	14.314
38	24/07/2019		2.71974	3.76566	2.3539	1.76378		5.16663	2.97182	11.8534	14.5148		9.129	10.6806	1.68828	2.66135		5.6343	9.82641	11.2372	15.3367
39	24/07/2019		1.92951	0.400189	1.00105	0.673933		3.84175	0.556062	10.5987	13.5095		10.3199	15.219	0.388968	1.50429		7.38508	14.5613	10.028	14.2761
40	24/07/2019		0.907203	1.05533	0.730308	0.505791		2.75229	1.99827	10.3465	13.3537		11.3856	17.1295	0.129045	1.32571		8.52479	16.4278	9.78503	14.1117
41	24/07/2019		0.886293	0.467981	1.06867	0.723422		2.7917	1.43855	10.6616	13.5554		11.3126	16.3195	0.45389	1.55684		8.38619	15.6457	10.0886	14.3245
42	24/07/2019		2.62128	2.42086	0.102493	0.516739		3.74126	3.89317	9.56833	12.402		10.1333	19.0683	0.670277	0.239404		8.01239	19.0955	9.03577	13.1065
43	24/07/2019		1.77079	2.00252	0.0592857	0.0970055		3.30276	3.09278	9.71977	12.7936		10.7994	18.4732	0.515025	0.685381		8.26215	17.9932	9.18156	13.5201
44	24/07/2019		1.60141	0.995903	1.69225	1.05349		3.55307	0.0964818	11.2409	13.8605		10.4822	14.3488	1.0527	1.90734		7.49796	13.834	10.6467	14.6466
45	24/07/2019		0.922469	0.227894	1.26856	0.787672		2.78715	1.29151	10.8475	13.6148		11.242	15.9852	0.645821	1.62507		8.35392	15.4249	10.2677	14.3873
46	24/07/2019		1.56317	1.3773	0.0747173	0.0189864		12.577	5.76767	1.95767	3.07413		8.98461	9.94791	1.07741	1.83027		22.2349	14.4766	0.955702	4.56811
47	24/07/2019		1.09735	0.890108	0.60723	0.473748		13.1359	6.12982	1.36412	2.66959		9.24332	10.134	1.77838	1.35561		22.6039	14.6085	0.348021	4.17552
48	24/07/2019		0.380009	0.46253	1.11356	0.844713		13.7468	6.64435	2.86464	3.75383		10.5632	11.0301	0.00854208	2.62483		23.768	15.4991	1.88513	5.22709
49	24/07/2019		0.921889	0.818442	0.0813465	0.0785424		13.3479	6.31918	1.96345	2.994		9.62295	10.3861	1.0706	1.73635		23.0033	14.93	0.961619	4.49036
50	24/07/2019		1.97098	2.33039	2.02693	1.66768		12.4211	4.80456	0.132889	1.69247		7.88356	8.43921	3.23585	0.203798		21.4471	13.0625	0.91108	3.22606
51	24/07/2019		0.495941	0.740492	0.416175	0.461096		14.6559	7.57082	2.25541	3.43778		11.2466	11.8324	0.726225	2.25583		24.4989	16.133	1.2607	4.92077
52	24/07/2019		0.606171	0.113434	0.210499	0.0257604		13.6535	6.95032	2.07602	3.0797		9.95754	11.0075	0.937779	1.83679		23.3261	15.503	1.07693	4.57351
53	24/07/2019		0.852702	0.179133	0.915755	1.17682		13.705	6.97909	1.09605	2.09367		9.22532	10.5154	2.09533	0.677629		22.9349	15.17	0.0737167	3.61611
54	24/07/2019		1.63195	1.60071	0.638139	1.04213		12.9132	5.7891	1.33725	2.20389		8.55055	9.41407	1.81014	0.80758		22.239	14.2105	0.320524	3.72321
55	24/07/2019		0.899468	1.5617	1.77006	1.04946		15.2311	8.65716	3.43961	3.92272		11.937	12.8185	0.667589	2.82169		25.3403	17.3213	2.47486	5.39071
56	24/07/2019		0.0910506	0.472047	0.926222	0.352904		14.2845	7.64885	2.70083	3.34873		10.6513	11.6631	0.201385	2.15172		24.122	16.2444	1.71719	4.83443
57	24/07/2019		0.696817	0.169352	0.0515718	0.483416		13.7629	7.34365	1.84764	2.66166		9.66501	11.0898	1.20727	1.34629		23.2517	15.7164	0.843023	4.16782
58	24/07/2019		1.52498	2.14715	0.488466	0.291595		7.37273	3.69748	0.000154345	0.0217725		13.0141	12.8589	0.0702351	0.631509		7.12265	12.3182	0.452383	0.344154
59	24/07/2019		0.455159	0.107473	0.48252	0.450062		6.15588	1.39709	0.00657669	0.148945		14.034	14.443	0.0640649	0.781296		8.28459	14.0689	0.459063	0.505088
60	24/07/2019		0.94709	0.373796	0.51424	0.523245		6.55377	1.60443	0.0276795	0.227713		13.5131	14.2487	0.0969788	0.850464		7.85544	13.9179	0.423433	0.579338
61	24/07/2019		1.46857	0.203052	1.31208	1.12524		6.79582	0.981944	0.887241	0.873898		12.995	14.8276	0.9251	1.41926		7.59142	14.4773	0.470816	1.18837
62	24/07/2019		3.21059	3.19091	0.274954	0.0247399		2.80084	2.05397	0.826446	0.363207		17.7151	16.8725	0.721656	0.332439		11.6752	16.6163	1.3116	0.0222495
63	24/07/2019		1.36787	2.17741	0.327006	0.234855		7.19759	3.64964	0.174611	0.0829509		13.1762	12.8135	0.0972869	0.577872		7.3059	12.3385	0.633826	0.286478
64	24/07/2019		0.77085	0.580256	1.15994	1.0124		6.17766	0.600724	0.723636	0.753018		13.7255	15.0927	0.767146	1.31267		8.24689	14.7508	0.300577	1.07445
65	24/07/2019		0.0364653	0.32548	0.431231	0.482905		5.68872	0.866168	0.0619782	0.1843		14.465	14.7751	0.0108487	0.812338		8.76337	14.4701	0.516685	0.538416
66	24/07/2019		0.792293	0.763172	1.1471	0.53225		5.20833	1.83608	1.77481	0.912781		15.25	13.6656	1.62572	0.147552		9.24381	13.5446	2.29722	0.495995
67	24/07/2019		0.597189	0.128234	0.587206	0.698172		6.05508	0.935967	0.106454	0.415802		13.8877	14.6602	0.172692	1.01577		8.37259	14.44	0.341498	0.75663
68	24/07/2019		0.0684628	0.400626	0.145556	0.259788		5.82313	1.6303	0.37086	0.0560638		14.455	14.1646	0.285524	0.601442		8.66027	13.8557	0.837911	0.311826
69	24/07/2019		1.38674	0.555408	1.63014	1.35347		6.63208	0.625417	1.22879	1.11807		13.1029	15.1488	1.25536	1.63483		7.77118	14.7794	0.826261	1.41847
70	24/07/2019		1.44895	0.28226	0.225953	0.167291		15.8092	12.004	8.39878	10.4236		4.42999	7.53489	1.00005	0.982455		22.2548	22.7247	9.28464	9.02525
71	24/07/2019		0.529463	1.82538	0.0348313	0.355452		16.1968	9.10013	8.09969	10.6517		5.22051	5.17438	0.745838	0.788539		22.5	19.3499	8.99405	9.26164
72	24/07/2019		2.36267	0.324096	0.143399	0.0882017		14.9129	11.0619	7.97509	10.3277		3.46782	6.74884	0.639985	1.06394		21.3126	21.4877	8.87295	8.92585
73	24/07/2019		1.19643	0.578007	0.443321	0.0713279		15.856	10.677	7.63057	10.134		4.46861	6.34732	0.347489	1.22827		22.0822	20.8849	8.53805	8.72529
74	24/07/2019		0.571633	1.85924	0.0603736	0.0804887		16.34	9.28932	8.07038	10.3183		5.09463	5.04109	0.720936	1.07189		22.5587	19.4412	8.96557	8.91616
75	24/07/2019		0.133645	1.95413	0.233675	0.0338236		16.884	9.089	7.87143	10.2617		5.72013	4.88405	0.551955	1.11996		23.0186	19.1419	8.7722	8.8575
76	24/07/2019		0.175657	1.5429	0.367211	0.0436549		16.6535	9.55236	7.71804	10.1676		5.40677	5.29171	0.421724	1.19977		22.7874	19.6104	8.62309	8.76009
77	24/07/2019		1.11244	0.0435619	0.419971	0.120492		16.0097	11.4855	7.65741	10.0743		4.56435	7.03214	0.370264	1.27891		22.2498	21.8091	8.56415	8.66347
78	24/07/2019		2.59672	2.44561	0.0665753	0.205519		15.1458	14.7409	8.06327	9.97104		3.29565	9.77521	0.714889	1.36646		21.6197	25.6649	8.95865	8.55652
79	24/07/2019		0.0246335	0.333153	0.233213	0.0619565		16.9233	11.1209	7.87196	10.1454		5.61587	6.66913	0.552406	1.21862		23.1194	21.4628	8.77272	8.73708
80	24/07/2019		0.298134	0.92321	0.387637	0.135786		16.7668	12.5821	7.69457	10.0558		5.37218	8.02013	0.401802	1.29466		22.9996	23.088	8.60027	8.64423
81	24/07/2019		0.274192	0.584701	0.462828	0.105626		16.6381	10.6856	7.60815	10.0924		5.32612	6.3242	0.328461	1.2636		22.7944	20.8738	8.51625	8.68216
82	24/07/2019		2.04919	0.77662	0.245305	0.0316795		7.98913	5.80541	9.7767	13.117		14.0988	17.0614	0.265417	0.0684195		19.783	23.6228	9.75634	13.0791
83	24/07/2019		1.35637	0.857593	1.11286	1.00884		5.45309	6.34822	8.896	12.1046		11.0057	17.0024	1.09698	1.10574		17.6083	24.3119	8.91216	12.0038
84	24/07/2019		1.33958	2.01381	1.56764	1.31521		5.59376	7.55898	8.43244	11.7855		11.0865	18.4239	1.53297	1.43085		17.8325	25.8817	8.46782	11.6649
85	24/07/2019		0.268797	0.519872	1.05267	0.632533		5.99351	4.38613	8.95725	12.4954		11.8662	15.2818	1.03927	0.706337		17.9086	21.7648	8.97088	12.4189
86	24/07/2019		0.206324	3.04113	1.32559	1.11444		6.97713	8.65685	8.67932	11.9947		12.5681	19.7921	1.30091	1.2178		19.1401	27.33	8.70447	11.887
87	24/07/2019		0.570957	1.64273	1.24814	1.02911		6.14887	7.08935	8.75824	12.0835		11.7643	18.0032	1.22666	1.12725		18.2808	25.2793	8.78012	11.9814
88	24/07/2019		0.259238	1.57024	0.645858	0.271532		6.27234	3.17497	9.37066	12.8693		12.2737	13.9969	0.649328	0.323094		18.0476	20.1988	9.36714	12.8159
89	24/07/2019		0.0241252	0.937036	0.944368	0.512582		6.17669	3.88175	9.06741	12.6198		12.0979	14.7663	0.935462	0.579005		18.0249	21.112	9.07647	12.5509
90	24/07/2019		0.721832	2.22463	0.0257956	0.0977623		6.62859	2.59879	9.99879	13.2505		12.6646	13.2266	0.0550425	0.0690355		18.309	19.4534	9.96922	13.2209
91	24/07/2019		0.732744	1.1507	1.34137	1.02549		5.91519	6.44669	8.66324	12.0873		11.5726	17.3644	1.31604	1.12341		18.019	24.4387	8.68905	11.9854
92	24/07/2019		0.256507	1.22788	1.38423	0.999012		6.30132	6.44714	8.61954	12.1148		11.9993	17.4646	1.35713	1.09531		18.3558	24.4398	8.64717	12.0146
93	24/07/2019		0.0743519	0.303307	1.29976	0.877123		6.34508	5.35987	8.70565	12.2415		12.0854	16.2956	1.27614	0.96595		18.2987	23.0253	8.72971	12.1492
94	09/08/2019		2.91208	4.68653	2.94498	2.46023		12.5383	2.01365	0.635958	2.5438		3.06733	2.81346	5.19015	1.27576		18.1186	7.79061	1.23175	3.4821
95	09/08/2019		0.865444	1.15708	0.215641	0.169307		14.5776	5.35611	2.91892	4.36095		6.12286	7.15797	2.38583	0.9863		21.0452	11.7437	1.10246	5.28156
96	09/08/2019		0.634098	1.0038	1.203	1.0917		16.0603	7.36281	4.11196	5.36567		8.14231	9.62961	0.921463	2.22896		22.9884	13.9938	2.32706	6.27493
97	09/08/2019		0.501855	0.30218	0.192635	0.0512299		14.9088	6.08613	2.93823	4.45488		6.4875	7.92369	2.36212	1.10273		21.376	12.4126	1.12225	5.37448
98	09/08/2019		2.96379	3.40297	3.89347	3.37854		18.3512	9.69265	6.38864	7.19735		11.4643	12.7147	1.86798	4.47821		26.1678	16.8618	4.67288	8.0831
99	09/08/2019		0.593243	0.580909	1.22179	1.06675		16.0536	7.00209	4.12779	5.34576		8.12567	9.26829	0.902038	2.20439		23.0043	13.6765	2.34333	6.25525
100	09/08/2019		2.03338	2.24184	1.46487	1.17733		13.3429	4.28512	1.87212	3.56018		4.46458	5.66422	3.67152	0.00830445		19.3761	10.3665	0.030653	4.48904
101	09/08/2019		0.761827	0.209353	0.0818289	0.0801876		14.5784	6.16235	3.03125	4.55946		6.25222	8.05736	2.2479	1.2323		21.0664	12.5212	1.21762	5.47792
102	09/08/2019		1.03242	1.4847	1.60785	1.32956		16.5132	7.8632	4.45332	5.55559		8.6709	10.191	0.502732	2.46317		23.5578	14.5524	2.67805	6.46258
103	09/08/2019		0.534945	0.854987	1.25505	1.13483		15.9496	7.23356	4.15583	5.4001		8.06453	9.52294	0.867647	2.27144		22.8968	13.896	2.37215	6.30895
104	09/08/2019		1.17507	1.3634	0.805787	0.584895		14.2343	5.10165	2.42398	4.03056		5.59243	6.7321	2.99365	0.57638		20.5059	11.3273	0.595384	4.95466
105	09/08/2019		0.0920216	0.657943	0.805754	0.794189		15.467	7.0112	3.7774	5.12831		7.44107	9.17457	1.33197	1.93593		22.2527	13.5599	1.98332	6.04035
106	09/08/2019		2.42344	0.929805	0.572209	0.0202775		4.08493	1.60111	1.32846	0.495176		15.1429	12.919	1.36783	0.218909		8.68775	13.2448	2.20931	0.232973
107	09/08/2019		1.5056	0.179816	0.214141	0.448842		4.85607	0.997294	0.462091	0.0185967		14.1944	13.6783	0.535793	0.6738		7.86605	13.8421	1.28825	0.264259
108	09/08/2019		0.0893061	0.261909	0.905973	0.938643		6.01823	1.12067	0.29665	0.552889		12.7528	13.7654	0.197008	1.14862		6.65963	13.8597	0.480924	0.78127
109	09/08/2019		0.319728	0.298394	0.527823	0.746249		5.79947	1.03506	0.117665	0.343279		12.9452	13.6601	0.203623	0.962125		6.84941	13.8678	0.921844	0.578449
110	09/08/2019		1.3778	0.452951	2.41218	1.94484		7.12186	1.49953	1.9371	1.64365		11.4053	13.9228	1.79477	2.12365		5.63388	13.7871	1.26657	1.83652
111	09/08/2019		0.096983	0.610665	0.980256	1.05308		5.91842	1.39622	0.377921	0.677402		12.8193	13.5142	0.275731	1.25953		6.81531	13.6627	0.394412	0.901745
112	09/08/2019		1.48053	1.01756	1.66738	1.54402		7.23722	1.84764	1.12789	1.21024		11.2197	13.3435	1.00431	1.7353		5.45516	13.4217	0.404226	1.41726
113	09/08/2019		1.43626	0.527737	1.64902	1.52211		7.20824	1.36174	1.10789	1.18652		11.213	13.7187	0.984826	1.71408		5.43376	13.7895	0.38292	1.39431
114	09/08/2019		1.06967	0.496695	2.05698	1.7721		6.81618	1.41127	1.55166	1.45705		11.698	13.8233	1.4177	1.9563		5.93314	13.8084	0.855747	1.65602
115	09/08/2019		0.255837	0.342877	1.35398	1.28584		6.19953	1.19122	0.786228	0.93031		12.4649	13.7992	0.671915	1.48512		6.52257	13.8754	0.0403228	1.14644
116	09/08/2019		2.75624	0.297836	0.85475	0.218331		3.83942	0.947187	1.64078	0.712679		15.3856	13.3476	1.66656	0.0268264		8.85001	13.6963	2.54113	0.443498
117	09/08/2019		1.33928	0.288612	0.126113	0.285885		4.99906	0.986694	0.836454	0.159645		13.953	13.5223	0.895934	0.515799		7.65561	13.7955	1.68635	0.091764
118	09/08/2019		2.29749	2.33489	2.1217	1.66888		15.1158	13.7176	11.3836	12.6832		4.01812	11.2287	3.26829	1.05481		21.9756	26.5294	12.7034	11.9343
119	09/08/2019		0.0105186	0.542065	2.07887	1.98042		16.654	11.2085	11.3341	13.0621		6.12804	9.21112	3.22732	1.37214		23.2953	23.5808	12.6563	12.3216
120	09/08/2019		0.795187	0.127816	2.10984	2.05486		17.2246	10.3645	11.3699	13.1526		6.84626	8.46507	3.25695	1.44798		23.7921	22.6008	12.6903	12.4141
121	09/08/2019		0.481299	0.0211446	2.26686	2.03766		17.0584	10.6526	11.5511	13.1317		6.58551	8.63593	3.40713	1.43045		23.6804	23.0048	12.8627	12.3927
122	09/08/2019		1.49706	2.76789	1.77096	2.26477		17.3372	6.74402	10.9783	13.4074		7.33022	5.36562	2.93267	1.66186		23.6729	18.196	12.3178	12.6746
123	09/08/2019		0.170798	0.332264	2.06555	1.99113		16.4355	10.1488	11.3187	13.0751		5.9088	8.2037	3.21457	1.38305		23.036	22.3093	12.6417	12.3349
124	09/08/2019		1.32327	1.05294	2.04791	2.12143		17.5297	9.14587	11.2984	13.2334		7.29041	7.39434	3.1977	1.5158		24.0067	21.1345	12.6223	12.4967
125	09/08/2019		0.731874	0.969708	2.37094	1.86481		16.2977	12.1124	11.6711	12.9216		5.49441	9.77825	3.50666	1.25438		23.0523	24.7555	12.9768	12.178
126	09/08/2019		5.13236	3.08964	1.41183	2.53872		20.009	5.79536	10.5627	13.7395		10.708	4.93247	2.58879	1.94107		26.0679	16.9924	11.9221	13.0143
127	09/08/2019		2.10527	2.48133	1.80504	2.25814		17.8843	7.1152	11.0177	13.3994		7.92322	5.70334	2.96529	1.6551		24.2027	18.6494	12.3553	12.6664
128	09/08/2019		0.939075	1.32406	2.09425	2.11871		17.2167	8.86984	11.3519	13.2301		6.92324	7.09745	3.24204	1.51303		23.7113	20.8222	12.6732	12.4933
129	09/08/2019		0.251684	0.462375	2.29799	1.9332		16.5752	11.3665	11.587	13.0047		5.91346	9.18293	3.43691	1.32404		23.2641	23.8476	12.8968	12.2629
130	09/08/2019		1.15842	0.0986579	3.39934	3.0538		0.534929	0.867485	7.28205	10.4651		11.9939	15.7141	4.31616	2.60532		9.40813	15.1191	6.42647	10.8798
131	09/08/2019		0.523508	0.847121	4.05963	4.35516		1.03082	2.83901	6.66635	9.25337		10.6796	17.0726	4.93366	3.95208		9.2972	17.8397	5.84749	9.63001
132	09/08/2019		0.299885	1.45105	3.0343	3.23679		0.952505	0.0617809	7.62137	10.2954		11.0816	13.9443	3.97467	2.79467		8.93674	14.0604	6.74571	10.7049
133	09/08/2019		0.160119	0.369197	3.68057	4.15317		0.673172	2.46286	7.02011	9.44226		10.9246	16.4027	4.5792	3.74302		9.53178	17.2761	6.18011	9.82489
134	09/08/2019		0.490349	0.316462	3.69449	3.61577		0.711543	1.05921	7.00714	9.94335		11.4196	15.4992	4.59221	3.18684		9.33766	15.4666	6.16791	10.3418
135	09/08/2019		0.464284	2.53903	2.77766	2.76492		1.20959	1.38073	7.85949	10.7324		11.0874	12.4982	3.73453	2.30642		8.51721	12.1716	6.9698	11.1554
136	09/08/2019		0.0159865	1.79032	3.02134	3.20901		1.26953	0.30789	7.6334	10.3212		10.7939	13.5077	3.96255	2.76593		8.61518	13.5941	6.75703	10.7315
137	09/08/2019		0.11501	1.47812	2.9334	3.31285		0.979877	0.223157	7.71503	10.2249		10.9098	13.9004	3.88026	2.87337		8.92082	14.2498	6.83385	10.6321
138	09/08/2019		0.00135071	1.68411	4.55376	4.69392		0.398756	3.64523	6.20396	8.93589		11.2661	18.2237	5.39561	4.30273		10.009	18.9803	5.4129	9.30243
139	09/08/2019		0.106619	0.461278	3.91943	4.09996		0.631872	2.25095	6.79729	9.49197		11.1848	16.5481	4.80256	3.68795		9.57141	17.0497	5.97059	9.87617
140	09/08/2019		0.0788145	1.06202	3.27303	3.50832		1.15035	0.568412	7.39955	10.0433		10.8084	14.4858	4.19801	3.07565		8.84767	14.7635	6.537	10.4448
141	09/08/2019		0.0965711	1.21816	3.02872	3.40737		0.940257	0.516678	7.62655	10.1371		10.9287	14.2498	3.96945	2.97119		8.99915	14.6433	6.75059	10.5416
142	09/08/2019		4.29433	5.66107	3.60059	3.34737		10.9196	1.23951	0.241412	1.42529		2.17195	2.60732	5.81098	2.1762		16.9262	7.58352	2.08543	2.35547
143	09/08/2019		0.33801	0.812507	1.1344	0.904525		15.4508	7.24761	3.74432	4.81658		8.56964	10.2607	0.920608	2.01244		23.0243	14.5162	2.00782	5.70752
144	09/08/2019		0.774392	1.47633	1.72748	1.39727		15.8605	7.88609	4.2476	5.21241		9.20321	11.0476	0.304568	2.49661		23.6111	15.2534	2.52722	6.09796
145	09/08/2019		1.05022	0.489683	0.102728	0.217908		14.08	6.0321	2.69761	3.91728		6.69977	8.65028	2.20317	0.908581		21.2221	13.0534	0.929387	4.81984
146	09/08/2019		0.942504	1.499	1.25968	1.13335		16.0272	7.81401	3.85055	5.00032		9.23985	10.9066	0.790538	2.23731		23.6592	15.0621	2.1174	5.88877
147	09/08/2019		0.0879859	0.768851	0.6749	0.618475		15.1555	7.13146	3.35506	4.58709		8.1549	10.0584	1.39737	1.73124		22.5805	14.283	1.60648	5.48108
148	09/08/2019		0.0590159	0.803032	0.85754	0.700779		15.1418	7.20652	3.50971	4.6531		8.17466	10.149	1.20793	1.81216		22.6106	14.3978	1.76589	5.54621
149	09/08/2019		1.3647	2.27138	2.07943	1.67833		16.4686	8.629	4.54673	5.43849		9.90509	11.847	0.0613518	2.77267		24.3195	16.004	2.8362	6.32088
150	09/08/2019		0.216158	0.891623	1.15131	0.904791		15.3128	7.32589	3.75865	4.8168		8.43589	10.3323	0.903059	2.0127		22.8753	14.5883	2.0226	5.70773
151	09/08/2019		1.05516	0.883366	0.511352	0.529893		14.1134	5.63793	2.35277	3.66787		6.57594	8.15026	2.62606	0.601525		21.15	12.5781	0.574631	4.5735
152	09/08/2019		0.204078	0.741179	0.870167	0.633624		15.354	7.18701	3.52041	4.59924		8.32736	10.0907	1.19483	1.74614		22.8304	14.3765	1.77691	5.49307
153	09/08/2019		0.693359	0.115412	0.0602043	0.0553369		14.4445	6.36716	2.83523	4.04734		7.12339	9.03926	2.03445	1.06854		21.6462	13.4026	1.07104	4.94827
154	09/08/2019		3.55289	0.901498	0.93993	0.454119		1.77181	0.859569	1.48902	0.747323		16.7131	14.8462	1.60952	0.278469		11.3729	15.4949	2.22031	0.558013
155	09/08/2019		0.427083	0.0479078	1.77659	1.46684		4.90787	0.198544	1.4458	1.30782		12.7998	14.6894	1.27667	1.58157		8.22125	15.0115	0.909584	1.4295
156	09/08/2019		2.23052	0.658368	0.100249	0.267863		2.78859	0.528736	0.359166	0.0290133		15.4462	14.8592	0.505508	0.42081		10.3809	15.3782	1.01623	0.192868
157	09/08/2019		0.997865	0.575449	0.876787	0.776468		3.82728	0.333555	0.479402	0.573071		14.1986	14.9358	0.31962	0.913279		9.3044	15.3201	0.121844	0.719018
158	09/08/2019		3.58622	1.4305	3.21692	2.52087		7.56562	1.76927	2.98085	2.42129		9.60096	13.7929	2.81059	2.60151		5.47852	13.9503	2.54928	2.50606
159	09/08/2019		2.83356	1.16167	0.00797734	0.246866		2.16975	1.11311	0.476372	0.00650276		16.0543	15.2317	0.620444	0.400477		11.0069	15.8131	1.14119	0.171097
160	09/08/2019		1.1817	0.174243	2.06295	1.59482		5.65787	0.547176	1.75216	1.44355		12.0104	14.5632	1.58146	1.70543		7.42914	14.7732	1.2367	1.56074
161	09/08/2019		0.2272	0.283674	1.12266	0.981757		4.46401	0.062659	0.744038	0.792005		13.4042	14.7563	0.581041	1.11202		8.63606	15.1416	0.160529	0.930731
162	09/08/2019		3.32181	0.218817	0.75357	0.207273		1.79575	0.31601	1.28604	0.48136		16.5755	14.3603	1.41183	0.0393572		11.4349	15.1074	2.00408	0.300757
163	09/08/2019		2.72656	1.21626	2.65697	2.08482		6.91525	1.55486	2.38581	1.96186		10.4698	13.8661	2.21398	2.17962		6.15633	14.065	1.9135	2.06189
164	09/08/2019		1.96414	1.03482	0.288736	0.351404		3.05957	0.82732	0.155235	0.118539		15.1336	15.183	0.305298	0.501709		10.0589	15.6283	0.798781	0.279451
165	09/08/2019		1.01388	0.148929	1.80819	1.35598		5.62905	0.278233	1.47963	1.19012		12.1199	14.7656	1.3103	1.47426		7.40892	14.9516	0.945704	1.31569
166	09/08/2019		3.02604	2.10957	0.131317	0.807915		18.279	7.04328	9.09131	12.0654		8.90533	6.24771	1.0262	0.215498		24.6538	18.713	10.4253	11.3476
167	09/08/2019		2.52745	2.41087	0.328866	0.636676		17.888	6.70062	8.86287	11.8582		8.35685	5.80885	0.837104	0.0409178		24.2155	18.1901	10.2079	11.1356
168	09/08/2019		0.431344	1.8146	0.229694	0.438561		16.359	7.68231	8.97758	11.6182		6.40686	6.48868	0.93204	0.161024		22.8461	19.353	10.3171	10.8901
169	09/08/2019		1.60369	0.1253	0.227913	0.00283838		15.1051	10.1232	8.97964	11.0825		4.51602	8.34605	0.933746	0.610803		21.7555	22.1617	10.3191	10.3424
170	09/08/2019		3.02648	2.64068	0.275445	0.754215		18.2285	6.35908	8.92467	12.0004		8.84181	5.58316	0.888245	0.160747		24.5378	17.8302	10.2667	11.2811
171	09/08/2019		2.51208	0.642476	0.0613537	0.0264626		14.5544	11.3188	9.31389	11.0537		3.76069	9.31948	1.21056	0.63487		21.3647	23.704	10.6371	10.3131
172	09/08/2019		1.99448	0.772258	0.112448	0.116605		14.9808	11.4084	9.11311	10.9442		4.20329	9.39355	1.04426	0.726695		21.715	23.7174	10.4461	10.2011
173	09/08/2019		2.3898	0.485008	0.188712	0.117491		14.5969	10.9996	9.02496	10.9431		3.80014	9.03799	0.971267	0.727598		21.3244	23.1967	10.3622	10.2
174	09/08/2019		4.21174	1.35464	0.293839	0.262502		13.4962	12.6355	9.58219	10.7667		2.21397	10.1714	1.43293	0.875298		20.4708	25.3194	10.8922	10.0197
175	09/08/2019		0.517091	1.08909	0.19217	0.371266		16.5428	8.63309	9.02096	11.5366		6.52373	7.32087	0.967958	0.22961		23.0638	20.4863	10.3584	10.8067
176	09/08/2019		0.319551	0.957686	0.144107	0.310786		15.9197	8.89206	9.07652	11.4632		5.74466	7.47624	1.01396	0.291246		22.5031	20.8003	10.4113	10.7317
177	09/08/2019		1.42152	0.0204314	0.256339	0.006693		15.2445	10.2598	8.94677	11.094		4.69104	8.50566	0.906535	0.601093		21.8876	22.3155	10.2878	10.3542
178	09/08/2019		0.478532	3.61415	1.52811	1.51084		7.07249	2.00045	11.0806	13.8123		9.53305	16.8498	0.0710978	2.31743		0.811699	12.45	9.67614	14.502
179	09/08/2019		0.800851	3.79426	1.35249	1.41696		6.72454	2.13745	10.9269	13.7318		9.8787	17.1361	0.237334	2.2208		1.18535	12.6739	9.52953	14.4195
180	09/08/2019		0.310545	2.07123	1.75588	1.97286		7.5897	0.219701	11.2798	14.2077		9.17334	14.8284	0.144559	2.79284		0.114383	10.227	9.86616	14.907
181	09/08/2019		0.453585	0.441061	2.31816	2.69956		7.85007	1.63498	11.7706	14.8276		9.00638	12.5786	0.677252	3.54029		0.43931	7.80622	10.3347	15.5414
182	09/08/2019		0.508659	2.20758	2.16899	2.29959		7.49298	0.338324	11.6405	14.4868		9.25945	14.8273	0.535886	3.12895		0.0999031	10.2086	10.2105	15.1926
183	09/08/2019		0.869183	4.43526	0.936319	1.05213		6.50229	2.81185	10.5621	13.4185		10.097	18.0992	0.631094	1.84526		1.55379	13.6396	9.18178	14.0986
184	09/08/2019		0.784912	1.2235	2.21184	2.52872		7.38796	0.797197	11.6779	14.6821		9.40454	13.5839	0.576489	3.36461		0.0860297	8.83639	10.2462	15.3925
185	09/08/2019		0.214256	0.845714	2.14132	2.52633		8.03396	1.20907	11.6164	14.6801		8.86688	13.1453	0.509672	3.36215		0.530055	8.37398	10.1874	15.3904
186	09/08/2019		0.539162	1.6443	2.22856	2.29786		7.42012	0.1642	11.6925	14.4853		9.23533	14.124	0.592336	3.12717		0.123934	9.60388	10.2601	15.1911
187	09/08/2019		0.307025	0.626645	2.64673	2.76217		7.90695	1.28787	12.0569	14.8809		8.82475	12.6997	0.988741	3.60467		0.534133	8.11501	10.6081	15.5959
188	09/08/2019		0.453335	0.779323	2.43985	2.70481		7.79873	1.22957	11.8767	14.8321		9.01078	12.9531	0.7926	3.54569		0.386345	8.24627	10.436	15.546
189	09/08/2019		0.573186	1.24615	1.94988	2.30416		7.5282	0.751747	11.4493	14.4907		9.28125	13.7191	0.328298	3.13365		0.0315707	8.99022	10.0279	15.1966
190	19/08/2019		0.925402	2.08665	1.5941	1.63481		15.1534	4.41341	0.929139	2.15739		7.09544	5.92568	4.52595	1.30606		20.8854	10.6741	1.59716	2.42755
191	19/08/2019		1.65814	0.276439	0.807732	0.885348		15.7964	6.04425	1.60966	2.77361		8.06596	7.87021	3.70384	0.559822		21.7466	12.4255	0.890394	3.04163
192	19/08/2019		1.92549	0.0950321	0.614715	0.733228		16.0705	6.39101	1.77691	2.89883		8.39821	8.27916	3.50175	0.408378		22.0804	12.804	0.716471	3.1664
193	19/08/2019		1.17217	0.34087	1.26013	1.13567		15.2262	5.91657	1.218	2.56766		7.3935	7.61321	4.17704	0.809049		21.0043	12.1494	1.29735	2.83641
194	19/08/2019		1.43041	0.67422	0.308438	0.0490246		15.2494	6.76331	2.04246	3.46267		7.96903	8.93543	3.18083	0.272693		21.3189	13.2595	0.440127	3.72816
195	19/08/2019		0.160069	1.72535	1.79475	1.68793		14.2287	4.68558	0.755706	2.11376		6.19417	6.15077	4.7354	1.35896		19.8349	10.8449	1.77704	2.38406
196	19/08/2019		0.366838	1.49674	1.85481	1.67568		14.4314	4.86541	0.70381	2.12382		6.38152	6.32489	4.79807	1.34676		20.0197	10.9852	1.83084	2.39409
197	19/08/2019		1.45418	0.00499669	1.00051	0.92883		15.5131	6.24356	1.44271	2.73782		7.76778	8.03232	3.90556	0.603112		21.376	12.5363	1.06392	3.00597
198	19/08/2019		0.144208	1.60808	1.50312	1.5681		14.236	4.85033	1.0078	2.21219		6.27301	6.3856	4.43094	1.23963		19.9294	11.0986	1.51554	2.48217
199	19/08/2019		3.2707	2.1153	0.760158	0.550436		17.308	8.22416	2.97069	3.95756		10.2049	10.6252	2.05881	0.869289		23.7441	14.918	0.527587	4.22114
200	19/08/2019		0.896921	1.06731	1.39125	1.41194		15.0322	5.31844	1.10455	2.34052		7.08596	6.91221	4.31407	1.08413		20.7811	11.5609	1.41512	2.61005
201	19/08/2019		1.29249	0.459144	1.3155	1.2365		15.3979	5.82743	1.17009	2.48474		7.50476	7.48227	4.23491	0.909445		21.1678	12.0474	1.34709	2.75377
202	19/08/2019		1.8489	1.55758	3.52342	2.65073		12.8322	8.98205	6.85021	6.09558		5.69564	3.28076	5.77517	2.44153		8.87469	2.85594	9.48913	5.84232
203	19/08/2019		4.57598	0.70657	0.823408	1.56094		18.2921	8.31995	3.70007	4.77838		0.0447214	5.40276	3.00295	1.35625		13.6078	0.567848	6.24164	4.53157
204	19/08/2019		2.26677	0.154069	1.87619	2.01829		16.2968	7.57493	4.92625	5.33054		1.97333	5.3891	4.08682	1.81166		11.9198	0.550035	7.50961	5.08096
205	19/08/2019		0.105587	0.314542	2.85274	2.39163		14.2658	7.6415	6.06611	5.78195		4.09453	4.76171	5.08886	2.18347		10.1555	1.21548	8.68387	5.53018
206	19/08/2019		4.21342	0.597826	0.291614	1.27807		17.9025	6.88268	3.08183	4.43735		0.467619	6.83171	2.45403	1.07461		13.0611	1.01668	5.60045	4.19229
207	19/08/2019		4.08072	0.445026	0.65191	1.47165		17.8499	8.03692	3.50061	4.67069		0.524089	5.72171	2.82603	1.26734		13.0888	0.214112	6.03491	4.42443
208	19/08/2019		0.921806	0.574604	2.2353	2.09384		15.1276	7.9639	5.34515	5.42184		3.26505	4.8329	4.45568	1.8869		10.808	1.11566	7.94165	5.17181
209	19/08/2019		0.861206	0.354084	2.38953	2.12451		15.0511	7.67904	5.52515	5.4589		3.26499	4.95922	4.61396	1.91743		10.7953	0.954633	8.12712	5.20869
210	19/08/2019		2.5947	0.291197	3.2483	2.60171		12.1392	6.95809	6.52844	6.03621		6.50783	5.11898	5.49382	2.3927		8.11102	0.849826	9.15893	5.78324
211	19/08/2019		2.38397	1.06614	3.5751	2.61142		12.3239	8.38749	6.91067	6.04798		6.21745	3.71017	5.82799	2.40237		8.38062	2.34648	9.55113	5.79495
212	19/08/2019		0.0163682	0.285404	2.59727	2.26405		14.354	7.61673	5.76771	5.62761		4.06267	4.91649	4.82704	2.0564		10.1487	1.03155	8.37688	5.37659
213	19/08/2019		1.09358	0.200306	2.16816	2.07533		15.263	7.55475	5.26681	5.39946		3.09599	5.20674	4.38675	1.86846		10.9402	0.708332	7.8609	5.14955
214	19/08/2019		0.099602	1.97941	0.690115	1.20863		15.7729	12.5515	6.80116	7.89412		6.34968	11.8429	1.10253	1.40773		22.4191	26.0605	8.83717	7.65522
215	19/08/2019		1.26168	0.501604	0.633896	0.870084		16.4885	10.5811	6.86522	8.2999		7.38306	10.1638	1.15563	1.06756		22.9963	23.7314	8.89726	8.06327
216	19/08/2019		1.73561	0.549732	0.585603	0.71781		16.7575	9.26067	6.92024	8.48222		7.7855	8.96857	1.20124	0.914549		23.1882	22.1728	8.94887	8.24663
217	19/08/2019		1.91612	0.32412	0.450106	0.71231		16.9686	9.61293	7.07455	8.4888		8.00723	9.29752	1.32917	0.909022		23.4408	22.6816	9.09357	8.25325
218	19/08/2019		3.24509	1.5	1.14777	0.539106		17.6853	7.64486	6.27916	8.69604		8.99698	7.60337	0.669962	0.734967		23.8084	19.9001	8.34717	8.46168
219	19/08/2019		2.7165	0.276792	0.881351	0.766635		17.5275	9.42015	6.58314	8.42377		8.63614	9.14113	0.921843	0.963613		23.8249	22.1829	8.63259	8.18785
220	19/08/2019		1.45349	0.562635	0.528024	0.736146		16.5494	9.29865	6.98582	8.46027		7.53549	8.98012	1.25561	0.932974		23.0133	22.252	9.01037	8.22456
221	19/08/2019		1.09306	0.000588507	0.289348	0.789023		16.3952	10.164	7.25754	8.39697		7.29735	9.74894	1.48089	0.986109		22.9849	23.4418	9.26508	8.1609
222	19/08/2019		2.71122	0.515914	1.10299	0.847728		17.5359	10.2629	6.33028	8.32667		8.61022	9.95083	0.712313	1.0451		23.8152	23.0578	8.39518	8.0902
223	19/08/2019		0.644388	1.89513	0.568641	1.14986		16.2376	12.491	6.93956	7.96461		6.89406	11.809	1.21726	1.34868		22.8811	26.0691	8.96699	7.72609
224	19/08/2019		1.04396	1.06711	0.438471	0.977261		16.4724	11.4674	7.0878	8.1715		7.26463	10.9148	1.34015	1.17526		23.0824	24.92	9.10599	7.93415
225	19/08/2019		1.26409	0.68573	0.360962	0.88361		16.6092	10.9976	7.17604	8.28369		7.4746	10.512	1.41331	1.08116		23.2069	24.4041	9.1887	8.04698
226	19/08/2019		1.22256	0.766328	1.56437	1.48274		4.53696	0.479001	9.90269	12.5044		10.6692	15.9616	0.387698	1.68719		4.16275	12.4961	8.1321	12.6859
227	19/08/2019		2.05475	3.50103	0.851802	0.629991		3.20652	2.51007	9.25812	11.7452		11.8307	19.7347	1.04414	0.826724		5.81678	16.4863	7.53323	11.9207
228	19/08/2019		0.844565	0.225078	1.92022	1.74686		5.00939	1.45181	10.2239	12.7388		10.1598	14.5704	0.0595692	1.95367		3.56063	11.1639	8.43079	12.9221
229	19/08/2019		0.964694	0.0318404	1.95309	1.62082		4.75102	1.06749	10.2535	12.627		10.289	14.888	0.0292539	1.82651		3.82738	11.6281	8.45836	12.8095
230	19/08/2019		1.49035	6.3843	0.364347	0.78693		3.01667	5.88346	8.15337	10.4751		11.8572	23.9398	2.16269	0.60328		6.5882	21.2226	6.50863	10.6403
231	19/08/2019		0.345432	2.5546	2.6241	2.50648		6.62908	3.93615	10.8577	13.411		8.70656	11.3642	0.590096	2.72002		1.68071	7.85595	9.02088	13.5995
232	19/08/2019		0.103357	1.99735	2.48031	2.2434		5.98186	3.26031	10.7284	13.1786		9.20144	12.1227	0.457309	2.45462		2.37451	8.73784	8.90041	13.3652
233	19/08/2019		0.602789	0.701754	2.15252	1.78103		5.18551	1.80017	10.4332	12.7691		9.8505	13.885	0.154748	1.98815		3.31747	10.6531	8.62564	12.9527
234	19/08/2019		0.920014	0.317562	1.89031	1.79421		4.98679	1.6031	10.1969	12.7808		10.2244	14.4624	0.087159	2.00144		3.57351	10.9873	8.40569	12.9644
235	19/08/2019		0.354386	3.63209	2.94709	2.94144		6.87665	5.14705	11.1479	13.7946		8.52354	9.88901	0.888491	3.15878		1.26483	6.26053	9.29135	13.986
236	19/08/2019		0.191752	2.14526	2.58051	2.36931		5.95681	3.44895	10.8185	13.2899		9.24478	11.8975	0.549835	2.58164		2.35557	8.46859	8.98436	13.4774
237	19/08/2019		0.442941	1.56759	2.49772	2.18942		5.56804	2.7833	10.744	13.1308		9.54681	12.6583	0.473382	2.40017		2.79371	9.31491	8.915	13.3171
238	19/08/2019		4.13127	2.06676	2.76523	2.43414		17.1144	8.07622	4.30043	4.94513		12.9994	12.735	0.276181	2.7224		25.3635	16.6079	2.1061	5.18788
239	19/08/2019		3.19956	1.07483	2.05027	1.90922		16.1762	7.11482	3.66819	4.50378		11.8524	11.662	0.486595	2.20083		24.2199	15.5672	1.43728	4.74886
240	19/08/2019		1.89587	0.578469	0.945746	0.869428		15.0235	5.64273	2.69456	3.63214		10.2132	9.86846	1.66215	1.16745		22.7493	13.9442	0.409635	3.88163
241	19/08/2019		3.12515	0.933315	1.66119	1.41108		16.2708	7.06182	3.3248	4.08578		11.6521	11.3953	0.90109	1.70581		24.1954	15.3928	1.07452	4.333
242	19/08/2019		1.64131	0.530956	0.895845	0.860289		14.7204	5.66643	2.65066	3.6245		9.9194	9.88982	1.71518	1.15837		22.4094	13.9489	0.363364	3.87402
243	19/08/2019		3.38757	1.07319	1.82837	1.58365		16.5138	7.17781	3.47229	4.2305		11.9796	11.5743	0.723038	1.87731		24.5	15.5464	1.23029	4.47698
244	19/08/2019		1.50976	0.96913	0.544786	0.489748		14.6894	5.29726	2.34201	3.3147		9.69202	9.38343	2.08803	0.790037		22.288	13.5113	0.0382319	3.56573
245	19/08/2019		1.18393	1.08842	0.263546	0.286858		14.3451	5.16156	2.09501	3.14524		9.25743	9.17272	2.38648	0.58834		21.8415	13.3	0.221759	3.39709
246	19/08/2019		6.50062	4.40747	4.50758	3.65059		19.5449	10.3885	5.84811	5.97145		15.8774	15.2309	2.14086	3.9308		28.283	19.0761	3.74821	6.20859
247	19/08/2019		3.07977	0.778441	1.7193	1.54282		16.1645	6.88172	3.37605	4.19625		11.6378	11.2913	0.839212	1.83673		24.1183	15.2597	1.12864	4.44291
248	19/08/2019		1.03577	1.62424	0.183114	0.194569		14.2293	4.6895	2.02441	3.0682		9.10956	8.69126	2.47179	0.496589		21.7256	12.8649	0.296036	3.32041
249	19/08/2019		1.64422	0.702769	0.603573	0.504421		14.8419	5.55665	2.39367	3.32696		9.83478	9.62768	2.02562	0.804623		22.4485	13.7532	0.0926307	3.57793
250	19/08/2019		0.601879	0.77378	0.223488	0.385281		12.3247	6.1828	2.16387	2.34113		6.43734	8.28136	2.15078	0.21628		5.04375	4.7608	4.37281	2.14353
251	19/08/2019		1.59878	0.146602	0.83473	0.736551		10.4104	5.13166	2.86287	2.75242		8.52404	8.8098	2.79271	0.565346		3.24464	5.34397	5.11167	2.55187
252	19/08/2019		0.10601	0.125564	0.13844	0.375218		11.6938	5.24344	2.06673	2.32936		7.16339	9.08426	2.06137	0.206282		4.39466	5.58228	4.27002	2.13185
253	19/08/2019		1.40737	0.801626	0.479288	0.596185		10.5739	4.50058	2.45621	2.58798		8.39552	9.51968	2.41956	0.425856		3.34476	6.0402	4.682	2.3886
254	19/08/2019		0.798213	0.295384	0.238297	0.198787		12.4846	5.12778	1.63679	2.12309		6.30665	9.38428	1.66503	0.0309714		5.13841	5.85344	3.81473	1.92707
255	19/08/2019		2.12419	0.201512	1.06415	0.773854		9.89462	4.9713	3.12561	2.79614		9.00659	8.76262	3.03335	0.602416		2.77235	5.37083	5.38902	2.59528
256	19/08/2019		0.393142	0.457415	0.218567	0.154087		12.0804	4.89722	1.65929	2.07086		6.72592	9.51636	1.6858	0.0134434		4.71948	6.03809	3.83858	1.87522
257	19/08/2019		2.0424	0.572522	0.881175	0.731008		9.98502	4.63507	2.91604	2.74593		8.95591	9.15743	2.84144	0.559837		2.83132	5.73933	5.16782	2.54542
258	19/08/2019		3.16444	0.0432777	1.50202	0.526312		14.4868	5.63012	0.198977	1.27742		4.19275	9.61061	0.332378	0.68943		6.88829	6.01206	2.28828	1.08765
259	19/08/2019		0.263621	0.403884	0.000230724	0.264022		11.5093	4.92229	1.90841	2.19933		7.36143	9.38099	1.91554	0.0957905		4.16912	5.91622	4.10243	2.00276
260	19/08/2019		0.712099	0.424696	0.582019	0.00767091		12.3811	5.0248	1.24505	1.89987		6.5023	9.63521	1.30305	0.158921		4.92378	6.09706	3.39942	1.70548
261	19/08/2019		1.83286	0.735682	0.602256	0.610088		10.1684	4.51222	2.59684	2.60426		8.81531	9.41374	2.5487	0.439673		2.94457	5.97434	4.83064	2.40477
262	19/08/2019		0.967447	0.0405551	0.016718	0.226568		14.5326	10.0068	7.4987	8.97174		5.30525	9.69064	1.76628	0.423349		21.1989	23.1179	9.52245	8.73609
263	19/08/2019		2.17176	1.00472	0.646142	0.0182471		16.7866	8.2053	6.78103	9.22098		8.01791	8.18046	1.17151	0.214004		23.0098	20.5767	8.84892	8.98677
264	19/08/2019		1.06277	0.73101	0.554633	0.14199		15.9646	8.67892	6.88547	9.07296		7.01189	8.53572	1.25804	0.338357		22.2961	21.1929	8.94701	8.83789
265	19/08/2019		0.378079	0.4271	0.620169	0.275944		15.4569	9.09404	6.81067	8.91263		6.36083	8.84965	1.19607	0.472967		21.8257	21.6432	8.87676	8.67664
266	19/08/2019		3.41156	2.49288	0.666065	0.184619		17.6378	6.31167	6.75828	9.46349		9.10154	6.45515	1.15266	0.010127		23.6949	18.3042	8.82755	9.23069
267	19/08/2019		2.15905	0.402894	0.60374	0.128141		16.888	9.01838	6.82943	9.08953		8.0481	8.89421	1.2116	0.32444		23.1563	21.5732	8.89437	8.85456
268	19/08/2019		0.946916	0.708119	0.507941	0.179872		15.9066	8.76544	6.93875	9.02762		6.91603	8.58274	1.30219	0.376426		22.2587	21.3226	8.99703	8.7923
269	19/08/2019		1.29327	0.574308	0.744952	0.247751		16.1651	8.81937	6.66821	8.94638		7.17757	8.61956	1.07804	0.444637		22.4312	21.2386	8.74294	8.71059
270	19/08/2019		1.86372	3.70581	0.261833	0.571376		14.313	14.8144	7.81577	8.5587		4.76202	14.1064	2.02918	0.769824		21.3491	29.1234	9.81965	8.32072
271	19/08/2019		1.4754	0.312458	0.471313	0.184209		16.4266	9.98456	6.98053	9.02243		7.48362	9.78832	1.33681	0.380784		22.8194	22.8158	9.03627	8.78708
272	19/08/2019		1.10126	0.605025	0.567074	0.178592		16.0216	8.84597	6.87127	9.02916		7.05016	8.67411	1.24628	0.375139		22.3532	21.3839	8.93367	8.79384
273	19/08/2019		0.0721461	0.174442	0.512652	0.346076		15.3114	9.92239	6.93337	8.82865		6.13745	9.59793	1.29773	0.543439		21.7662	22.7028	8.99199	8.59219
274	19/08/2019		0.729442	5.33521	4.51819	4.69836		3.22302	5.03941	4.14129	6.69896		11.3965	23.1747	6.1804	4.52804		6.70678	20.8204	2.60974	6.85354
275	19/08/2019		0.045255	0.669952	2.84728	2.60999		5.25822	1.73089	5.66891	8.58322		9.78389	14.8228	4.64701	2.42005		3.84245	11.6691	4.02303	8.75341
276	19/08/2019		0.460068	2.08026	2.61001	2.24857		5.91816	3.27926	5.8849	8.9069		9.22325	12.9386	4.42895	2.0553		3.04014	9.66049	4.22318	9.0797
277	19/08/2019		0.0712005	1.36753	3.97751	3.62973		4.70871	0.435286	4.63689	7.66616		10.3035	17.8211	5.68464	3.44929		4.79694	14.7848	3.06781	7.82884
278	19/08/2019		1.70289	7.27214	5.17522	5.40473		1.82646	7.20887	3.53736	6.05606		12.5761	25.9428	6.78233	5.2412		8.31591	23.8485	2.05211	6.20516
279	19/08/2019		0.661569	1.74485	3.65625	3.41902		4.13894	0.836243	4.93078	7.85611		10.8117	18.2027	5.38988	3.23661		5.28214	15.1716	3.33964	8.02037
280	19/08/2019		0.61437	1.52805	3.82276	3.51643		4.17479	0.596137	4.7785	7.76833		10.7785	17.9776	5.54267	3.33493		5.26343	14.9305	3.19878	7.93186
281	19/08/2019		0.242802	0.10555	3.58077	3.1283		4.81828	0.998823	4.99976	8.11781		10.2564	16.0593	5.3206	2.94317		4.47235	12.8413	3.40347	8.28421
282	19/08/2019		0.946477	3.70255	3.98596	4.01396		3.41869	3.11729	4.62916	7.31914		11.3268	20.8589	5.69238	3.83714		6.22753	18.1746	3.06066	7.47893
283	19/08/2019		0.552545	1.83885	3.777	3.47956		4.25511	0.899661	4.82036	7.80156		10.7447	18.3635	5.50068	3.29771		5.20805	15.2943	3.2375	7.96537
284	19/08/2019		0.6859	1.23174	3.69595	3.33389		4.21552	0.220326	4.89448	7.9328		10.7884	17.5506	5.42631	3.15067		5.16159	14.4106	3.30606	8.09768
285	19/08/2019		0.0047372	0.340386	3.44885	3.04553		5.08027	1.4213	5.12028	8.19222		9.97464	15.444	5.19951	2.85963		4.16632	12.2681	3.51499	8.35923
