# Supplementary material for: A method for measuring the forces acting on a tree trunk using strain gauges
Source: PLoS One. 2021 Jan 15;16(1):e0245631. doi: 10.1371/journal.pone.0245631 (PMC7810299; doi:10.1371/journal.pone.0245631)
Supplement: S6 Data — (XLSX) [file pone.0245631.s006.xlsx]

## Sheet: S6
S6 Data. Estimation errors calculated by our method and by threes simplified parameter assignments for the sapling in the circumferential load experiments. Our method uses the modulus of elasticity, E, and the radial position of strain gauge determined for each strain gauge. The ‘right-angle’ parameter assignment in which the angle between strain gauges d1 and d2 was assumed to be 90° and the for…
			Our method					right angle'					common E'					right angle & common E'
data no.	date		F (%)	C (%)	Dt (degs.)	Db (degs.)		F (%)	C (%)	Dt (degs.)	Db (degs.)		F (%)	C (%)	Dt (degs.)	Db (degs.)		F (%)	C (%)	Dt (degs.)	Db (degs.)
1	20190829		1.69221	3.53149	1.28288	1.49565		11.3765	17.0513	11.3293	1.5413		43.1832	84.3593	0.948669	0.606468		32.673	46.3704	10.9589	0.561694
2	20190829		0.630162	2.30392	1.66397	1.84061		8.77795	15.8578	11.7509	1.88639		44.9693	88.342	1.33841	0.213478		34.76	49.637	11.3908	0.168532
3	20190829		0.805779	1.68036	1.5507	1.58703		8.69787	15.4368	11.6257	1.63272		45.1961	89.9982	1.22256	0.502397		34.8827	50.5624	11.2625	0.457577
4	20190829		1.49947	1.126	1.46465	1.5244		8.03093	15.0551	11.5305	1.57006		45.7432	91.6514	1.13455	0.573729		35.4005	51.5222	11.165	0.52894
5	20190829		2.05842	3.41125	0.75978	1.0011		12.032	17.2644	10.7492	1.04655		42.8842	84.3135	0.413848	1.16923		32.0588	45.5458	10.3646	1.12471
6	20190829		0.524517	2.33401	1.39945	1.60097		9.01292	16.0421	11.4584	1.64666		44.8397	88.0558	1.06788	0.486523		34.4893	49.0233	11.0911	0.441695
7	20190829		0.842382	1.66783	1.45411	1.51899		8.70381	15.4861	11.5189	1.56464		45.2039	89.9847	1.12378	0.579894		34.844	50.3971	11.1531	0.535108
8	20190829		1.58237	1.12739	1.36396	1.48667		7.98654	15.1184	11.4191	1.53232		45.7818	91.6293	1.03158	0.616689		35.397	51.3429	11.0509	0.571919
9	20190829		0.919508	1.29213	1.87963	1.90959		8.45726	14.9283	11.989	1.9554		45.4692	91.4656	1.559	0.134844		35.2944	52.0819	11.6349	0.0898633
10	20190829		0.405851	1.56307	1.40444	1.40306		9.21546	15.4343	11.4639	1.44867		44.9623	90.1887	1.07298	0.711892		34.5207	50.4532	11.0968	0.667164
11	20190829		0.999093	1.44323	1.44517	1.57531		8.55819	15.3158	11.509	1.62099		45.3817	90.7374	1.11463	0.515749		35.0099	50.8828	11.1429	0.470935
12	20190829		2.40619	0.852005	1.54571	1.64572		7.02558	14.7905	11.6202	1.69143		46.3641	92.6132	1.21746	0.435545		36.1288	52.2936	11.2569	0.390695
13	20190829		3.62452	2.6216	2.32144	2.46284		20.4016	24.4269	6.96529	2.48776		27.817	51.2422	1.67802	1.8021		9.71061	9.07025	6.18845	1.78078
14	20190829		0.69398	1.48917	2.24463	2.40009		17.1804	23.6649	6.87253	2.42496		30.1054	53.5476	1.60153	1.86443		12.3133	10.41	6.09614	1.84316
15	20190829		0.428086	0.974907	2.73873	2.79119		16.9953	23.3671	7.4694	2.81639		30.6304	55.0696	2.09374	1.47562		12.7482	11.1858	6.69031	1.45402
16	20190829		0.111259	0.674796	2.9698	3.1309		16.6926	23.1867	7.74864	3.15638		31.1261	56.1473	2.32401	1.13726		13.2274	11.7583	6.96839	1.11538
17	20190829		0.598228	1.88726	2.52899	2.69997		17.0248	23.9559	7.216	2.72509		30.2442	53.0646	1.88477	1.56637		12.5151	10.0784	6.43801	1.54485
18	20190829		0.565809	1.22394	2.92776	3.15777		17.1273	23.5479	7.69783	3.18328		30.6973	55.0269	2.28211	1.11046		12.8202	11.1284	6.91779	1.08856
19	20190829		0.128675	1.08384	3.13615	3.25449		16.3555	23.4707	7.9497	3.28007		31.2555	55.4109	2.48982	1.01401		13.4607	11.3121	7.16867	0.992024
20	20190829		0.954146	0.819654	3.43286	3.49043		17.6798	23.3163	8.30838	3.51622		30.7061	56.2441	2.78561	0.778499		12.6489	11.7388	7.52605	0.756313
21	20190829		4.89091	2.94846	2.86832	3.31647		21.8581	24.6917	7.626	3.34211		27.3789	51.6161	2.22288	0.952171		9.06416	9.18682	6.84625	0.930131
22	20190829		0.18559	1.65296	3.22121	3.36881		16.6315	23.8549	8.05251	3.3945		30.9641	54.3423	2.5746	0.899933		13.21	10.6899	7.2711	0.877849
23	20190829		0.306357	1.31712	3.33642	3.45881		16.8355	23.6398	8.19179	3.48458		31.0138	55.159	2.68946	0.810074		13.1693	11.1372	7.40987	0.787915
24	20190829		0.995291	1.10187	3.5395	3.66231		17.6861	23.5104	8.43731	3.68824		30.7105	55.8649	2.89195	0.606753		12.6904	11.508	7.65455	0.584423
25	20190829		2.08128	0.386141	0.502823	0.528266		2.08094	0.396206	0.502257	0.52857		12.8676	27.7878	0.651225	0.0984236		12.7711	27.5708	0.6481	0.0981975
26	20190829		0.610577	0.1092	0.364757	0.371283		0.533117	0.00274137	0.3667	0.371566		14.1504	28.184	0.516975	0.233851		14.1373	28.1452	0.51616	0.23364
27	20190829		0.87479	0.256219	0.7078	0.748843		0.989242	0.446879	0.703737	0.749177		13.9394	28.0167	0.850537	0.0918908		13.7215	27.5339	0.844199	0.0921393
28	20190829		0.289277	0.834328	0.497361	0.631306		0.285519	0.829397	0.496892	0.631624		14.594	29.6516	0.645914	0.0095241		14.5017	29.437	0.642879	0.00928769
29	20190829		1.62504	0.116332	0.46757	0.391123		1.60518	0.137067	0.467634	0.391409		13.3215	28.528	0.616947	0.216735		13.2459	28.3543	0.614401	0.216523
30	20190829		1.12283	1.18018	0.790747	0.771217		1.28284	1.44013	0.785346	0.771554		13.5874	26.6247	0.931192	0.111197		13.3216	26.0452	0.923627	0.111448
31	20190829		0.723438	0.948963	0.492299	0.523163		0.717203	0.949738	0.491921	0.523466		13.9397	26.9374	0.640993	0.102826		13.8513	26.7363	0.63804	0.102601
32	20190829		0.666556	0.335505	0.68497	0.875057		0.768056	0.163884	0.681284	0.875409		14.2211	28.9324	0.828339	0.200803		14.0166	28.4745	0.822346	0.201064
33	20190829		4.98562	4.56266	0.858398	0.733054		5.184	4.86411	0.851939	0.733386		9.7404	21.5506	0.996973	0.0782673		9.43348	20.9289	0.988439	0.0785142
34	20190829		0.0882374	1.77226	1.1829	1.16431		0.47424	1.14358	1.17178	1.1647		14.9642	31.163	1.3125	0.450443		14.4556	30.0218	1.29971	0.450736
35	20190829		2.69536	1.31791	1.00561	1.13499		2.97838	1.76235	0.996953	1.13538		12.261	26.4731	1.14012	0.425138		11.8626	25.624	1.12957	0.425428
36	20190829		1.28855	0.405143	0.798008	0.948674		1.45355	0.674123	0.792492	0.949037		13.5843	27.8224	0.938252	0.264333		13.3121	27.2251	0.930582	0.264602
37	20190829		1.49311	2.3707	1.52369	1.05534		13.4628	24.7217	6.22375	1.07265		23.5464	40.2588	2.46722	5.05964		39.6656	93.5109	7.00506	5.07379
38	20190829		0.564147	0.467615	2.84847	2.47886		14.5715	28.7429	7.32096	2.49502		24.0881	44.1275	3.7851	6.40594		40.3874	99.6822	8.09762	6.41906
39	20190829		0.894544	0.829596	2.29961	2.11493		14.3979	29.4045	6.86622	2.13138		24.0885	45.0847	3.2393	6.06261		40.5623	101.665	7.64494	6.07599
40	20190829		0.296939	1.44334	2.0585	1.99579		15.019	30.3818	6.66653	2.01234		24.7172	46.2982	2.99945	5.95009		41.2188	103.947	7.4461	5.96355
41	20190829		0.218269	0.603625	3.06456	2.4138		14.8637	28.8995	7.50007	2.43001		24.436	44.5033	3.99991	6.34461		40.6753	100.225	8.27586	6.35778
42	20190829		0.106384	0.357651	2.37728	2.2597		14.8807	27.5966	6.93055	2.27603		24.3545	42.7619	3.31655	6.19926		40.4986	97.5202	7.70899	6.21253
43	20190829		0.654815	0.697372	2.22441	2.02023		14.5879	29.2192	6.80393	2.03675		24.2928	44.9351	3.1645	5.97317		40.7138	101.436	7.58292	5.98662
44	20190829		0.801798	1.27724	2.20019	2.12783		14.5537	30.1024	6.78387	2.14427		24.2348	45.869	3.14041	6.07479		40.7774	103.11	7.56295	6.08816
45	20190829		0.717758	1.99879	2.47608	2.28456		14.1029	25.1121	7.0124	2.30087		23.5448	39.7786	3.41482	6.22271		39.5088	92.2532	7.79048	6.23597
46	20190829		1.44488	0.939808	2.80151	2.68827		13.9003	29.4669	7.28204	2.70427		23.3887	44.7363	3.73842	6.60324		39.9141	100.785	8.05888	6.61622
47	20190829		1.11457	0.00293519	2.05958	1.92529		14.1054	28.1923	6.66742	1.94189		23.844	43.721	3.00052	5.88347		40.2421	99.3655	7.44699	5.89699
48	20190829		0.71797	0.345093	1.92325	1.88343		14.5067	28.7434	6.55453	1.90007		24.229	44.376	2.86487	5.84391		40.6336	100.59	7.33456	5.85745
49	20190829		1.0759	3.75984	3.81158	3.65668		1.87427	0.922054	6.85766	3.60984		43.9851	84.9488	3.50088	2.05003		47.3032	100.334	7.15178	2.0037
50	20190829		0.418511	0.423079	3.95516	3.87979		2.56306	5.31599	6.72154	3.83288		45.7867	98.1007	3.64846	2.30631		49.1424	115.091	7.01214	2.25989
51	20190829		0.395023	2.61333	3.76581	3.71613		3.52124	7.86487	6.90102	3.66927		46.9088	105.029	3.45383	2.11831		50.4239	123.776	7.19627	2.07196
52	20190829		0.947274	3.50015	3.26841	3.16093		4.3557	9.30638	7.37148	3.11424		47.3606	107.43	2.94261	1.48101		51.1843	128.327	7.67885	1.43487
53	20190829		3.24672	1.27348	4.44962	4.09155		0.505715	3.0428	6.25186	4.04459		43.7253	92.8956	4.15673	2.54967		46.8194	107.577	6.53024	2.50317
54	20190829		1.0745	1.76068	4.00275	3.91881		1.94038	6.71795	6.6764	3.87189		45.8874	102.426	3.69738	2.35114		49.2815	119.947	6.96583	2.30471
55	20190829		0.575406	3.10602	3.24768	3.19329		2.88385	8.89537	7.39105	3.14659		46.43	106.172	2.92131	1.51813		50.3104	126.907	7.69892	1.47199
56	20190829		0.0769693	3.85327	2.95305	2.79646		3.70126	9.99805	7.66901	2.74988		46.9228	108.242	2.61851	1.06306		50.9835	130.409	7.984	1.01707
57	20190829		3.96793	2.03009	2.13824	4.13224		0.0358691	4.26794	8.43509	4.08526		43.1282	90.7778	1.78125	2.59644		47.6005	112.115	8.76953	2.54992
58	20190829		1.28181	2.36872	3.4859	3.43796		2.04484	7.86389	7.16595	3.39119		45.8674	103.988	3.16614	1.79891		49.6029	123.508	7.46804	1.75267
59	20190829		1.11555	3.67749	3.82511	3.69231		2.05747	8.96269	6.84483	3.64546		46.4513	108.499	3.51479	2.09095		50.0201	127.627	7.13863	2.04461
60	20190829		0.578138	4.82557	4.15235	3.9054		2.42725	9.88674	6.53441	3.85849		47.1646	112.511	3.85116	2.33574		50.5508	131.132	6.82015	2.28931
61	20190829		1.88197	2.16331	1.76031	1.59557		18.1353	23.7571	2.29543	1.57305		27.5286	49.0083	2.38841	5.82135		10.003	8.49063	1.54042	5.80236
62	20190829		0.0661072	0.0713753	1.50954	1.52102		16.2532	22.397	2.59712	1.49843		29.4379	53.3053	2.1393	5.74835		11.8399	10.9156	1.83975	5.72929
63	20190829		0.645059	1.35897	1.51304	1.60592		17.3159	21.4439	2.5929	1.58341		29.2221	56.1292	2.14278	5.83148		11.2451	12.5452	1.83558	5.8125
64	20190829		0.86014	1.38451	2.00527	2.15395		17.4994	21.3433	2.00087	2.1319		28.7581	55.5191	2.6317	6.36724		10.8178	12.3551	1.24823	6.34869
65	20190829		3.28114	0.586469	2.19436	2.28683		19.9587	22.6261	1.77358	2.26489		26.4965	51.365	2.81946	6.49692		8.51572	10.0081	1.02282	6.47848
66	20190829		1.0031	0.110065	2.36726	2.37529		17.3645	22.2762	1.56584	2.35342		28.1881	52.2518	2.99112	6.5832		10.5492	10.584	0.816837	6.56483
67	20190829		0.783794	0.713567	2.44283	2.49474		17.2327	21.7116	1.47505	2.47297		28.4673	53.7772	3.06614	6.69964		10.7344	11.4978	0.726833	6.68137
68	20190829		0.2718	1.2692	2.45718	2.62779		16.7255	21.3381	1.45782	2.60613		28.8755	54.724	3.08038	6.82926		11.1376	12.0519	0.709747	6.81109
69	20190829		3.33196	2.06031	2.80659	2.89685		19.6723	23.5052	1.03828	2.87542		25.7526	47.742	3.42716	7.09112		8.13848	8.089	0.293928	7.07317
70	20190829		1.62753	0.246894	2.66914	2.71451		18.1006	21.9812	1.20328	2.69293		27.6322	52.5812	3.29076	6.9137		9.87447	10.8819	0.457447	6.89561
71	20190829		0.868193	0.331548	2.734	2.77617		17.2214	21.9122	1.1254	2.75464		28.1583	52.6834	3.35514	6.97372		10.53	10.9649	0.380266	6.95567
72	20190829		0.793719	0.92142	2.85971	2.94605		17.2103	21.4932	0.974521	2.92466		28.2499	53.6727	3.47988	7.13896		10.554	11.5873	0.230747	7.12105
73	20190829		6.88989	2.39787	3.19254	3.38813		1.41347	10.7936	2.2208	3.38635		9.18898	25.5565	2.63833	1.88573		17.9809	45.3359	1.72355	1.8844
74	20190829		0.285216	1.03762	3.32454	3.55806		8.19864	12.5808	2.33902	3.55623		15.5292	27.6706	2.76717	2.03351		23.9094	48.2255	1.83928	2.03214
75	20190829		0.519705	0.721085	2.80738	2.99942		7.24688	12.5335	1.87539	2.99777		14.7921	28.0118	2.26243	1.54784		23.0124	47.9756	1.38548	1.54661
76	20190829		0.118744	0.233029	2.75731	2.93881		7.88724	13.6634	1.83043	2.93718		15.47	29.4526	2.21356	1.49518		23.6918	49.753	1.34148	1.49396
77	20190829		1.45894	3.87106	3.54415	3.59164		6.45985	9.26348	2.53553	3.5898		13.6016	23.3625	2.98154	2.06272		21.9893	42.9662	2.03166	2.06134
78	20190829		0.170333	0.870726	2.73478	2.96567		7.83868	12.2878	1.8102	2.96403		15.3495	27.7795	2.19159	1.51852		23.4652	47.5813	1.32168	1.51729
79	20190829		0.0887365	0.800514	2.71221	2.95152		7.75843	12.3548	1.78993	2.94988		15.2891	27.8839	2.16955	1.50622		23.406	47.6845	1.30184	1.505
80	20190829		0.451413	0.429629	2.85218	3.05122		8.18602	12.93	1.91559	3.04955		15.6699	28.4694	2.30614	1.59286		23.8567	48.6215	1.42483	1.59161
81	20190829		4.09411	1.58776	2.58621	2.64618		3.77413	11.2844	1.67672	2.64463		11.552	26.5994	2.0466	1.24097		19.8779	45.8813	1.19106	1.23982
82	20190829		1.01747	0.766232	2.49356	2.79847		6.6381	12.21	1.59343	2.79688		14.3321	27.9062	1.9562	1.37326		22.4323	47.4201	1.10956	1.37207
83	20190829		0.511385	0.783922	2.78307	2.99138		7.2384	12.4356	1.85356	2.98973		14.7886	27.9157	2.2387	1.54085		22.9909	47.82	1.36411	1.53962
84	20190829		0.835849	0.077699	2.77455	2.92811		8.5326	13.2963	1.84591	2.92648		16.0259	28.9725	2.23039	1.48588		24.172	49.1615	1.35663	1.48466
85	20190829		1.46202	4.81019	1.22577	0.814164		11.4299	17.6591	9.12887	0.847102		33.4617	55.6789	2.08243	4.90025		47.5212	113.225	9.85065	4.9299
86	20190829		1.27697	1.99347	1.67694	1.74896		14.3017	21.8956	9.50921	1.78116		35.4694	60.8423	2.5396	5.87481		49.6697	122.901	10.2352	5.90365
87	20190829		1.53137	1.07937	1.4802	1.40099		14.5968	23.1065	9.34341	1.43347		36.077	63.4492	2.34026	5.51259		50.3232	127.276	10.0676	5.54173
88	20190829		1.06878	1.74174	1.15877	1.06709		14.0286	21.9907	9.07234	1.09982		35.7824	62.3465	2.01453	5.16439		49.9165	124.845	9.79349	5.19382
89	20190829		0.964305	4.05136	2.03815	1.79261		13.8391	19.1285	9.81338	1.82477		34.7207	56.1766	2.90548	5.9202		48.7543	115.134	10.5426	5.949
90	20190829		0.210041	2.32641	1.55432	1.3365		13.3015	21.3576	9.40588	1.36903		34.9308	60.6784	2.41536	5.44538		49.2048	122.443	10.1307	5.47458
91	20190829		1.85548	1.45216	1.37252	1.34813		14.8025	22.516	9.25263	1.38064		36.2134	62.6366	2.23115	5.4575		50.3316	125.669	9.97578	5.48669
92	20190829		1.5991	1.48149	1.26338	1.16893		14.5495	22.4174	9.16059	1.20159		36.1411	62.8206	2.12055	5.27066		50.2638	125.84	9.88272	5.3
93	20190829		3.48091	4.36913	1.14599	0.942995		9.70829	18.2445	9.06156	0.975831		32.1735	56.4772	2.00157	5.03484		46.5579	114.507	9.78259	5.06437
94	20190829		1.27147	2.00584	1.59497	1.45966		14.276	21.8369	9.44014	1.49209		35.6351	61.2393	2.45655	5.57371		49.814	123.495	10.1653	5.6028
95	20190829		1.58761	1.36087	1.50824	1.43424		14.615	22.7171	9.36704	1.46669		36.0207	62.7496	2.36867	5.54722		50.2253	126.065	10.0915	5.57634
96	20190829		1.27804	1.59672	1.26032	1.15574		14.2547	22.251	9.15801	1.18841		35.91	62.5723	2.11745	5.2569		50.0614	125.393	9.88012	5.28625
97	20190903		2.20663	0.980313	1.74311	1.63728		11.6054	18.7824	4.00295	1.6375		24.8088	41.3513	1.75742	1.66903		9.93832	8.3186	4.01964	1.66884
98	20190903		1.63162	1.31061	2.23774	2.02477		12.4625	18.7435	4.58038	2.02499		24.6271	42.3042	2.25224	1.30318		9.45279	8.61786	4.59733	1.303
99	20190903		0.276753	0.160568	2.08764	2.28482		13.7573	19.7204	4.40503	2.28505		23.4377	39.9605	2.10209	1.05735		8.32809	7.21553	4.42191	1.05716
100	20190903		0.340521	0.933908	1.83239	2.46137		14.2719	20.1689	4.10708	2.4616		22.9032	38.767	1.84673	0.890299		7.90417	6.60552	4.12382	0.890107
101	20190903		2.76234	4.91647	3.02056	1.76781		16.8138	23.4161	5.49657	1.76803		19.8908	31.2755	3.03537	1.54585		4.76255	1.09708	5.51393	1.54567
102	20190903		1.47244	0.421571	2.58243	2.67698		15.8701	20.0898	4.98345	2.67721		22.2496	39.8735	2.59707	0.686139		6.74863	6.86374	5.00058	0.685945
103	20190903		1.05894	1.00087	2.38766	2.53813		15.2547	20.4255	4.75562	2.53836		22.3791	38.7238	2.40222	0.817639		7.09542	6.2445	4.77265	0.817447
104	20190903		1.15679	1.22869	2.609	2.74313		15.4014	20.6673	5.01455	2.74336		22.3661	38.5157	2.62365	0.623472		7.02985	5.98201	5.03169	0.623277
105	20190903		0.848558	0.909079	2.14681	1.84154		13.2731	18.9903	4.47414	1.84176		23.856	41.4217	2.16127	1.47625		8.65212	8.11229	4.49104	1.47606
106	20190903		1.14396	0.608922	2.34183	2.54535		15.3937	20.1323	4.70204	2.54558		22.3949	39.4185	2.35637	0.8108		7.05318	6.71596	4.71904	0.810607
107	20190903		0.968386	0.500536	2.4462	2.61614		15.2412	20.0949	4.82409	2.61637		22.5882	39.6763	2.46079	0.743768		7.22153	6.81852	4.84115	0.743575
108	20190903		1.12044	0.615953	2.5662	2.76157		15.4351	20.2205	4.96445	2.76181		22.525	39.6107	2.58083	0.605993		7.11335	6.70585	4.98158	0.605798
109	20190903		0.854294	2.20469	3.22867	1.90954		10.538	22.6955	1.35591	1.90948		15.8446	31.8188	3.24828	0.086681		28.113	64.3341	1.3729	0.0867321
110	20190903		3.24117	1.21985	0.312533	0.838261		7.15269	19.123	1.18612	0.838204		13.3612	29.8042	0.330546	1.04622		24.5551	57.7738	1.17032	1.04626
111	20190903		3.35071	1.41039	0.802488	0.963647		7.27667	19.7621	0.756816	0.963589		13.3375	30.1514	0.820781	0.93403		24.7827	58.8884	0.740806	0.934075
112	20190903		2.93829	1.81859	0.579338	0.561692		7.5973	20.1215	0.952227	0.561636		13.624	30.5854	0.597503	1.29357		24.9704	59.2112	0.936313	1.29361
113	20190903		6.94498	2.03855	0.352502	0.263603		3.49185	14.9043	1.15106	0.26355		9.56303	24.6672	0.370537	1.56001		20.8032	50.6928	1.13525	1.56005
114	20190903		3.68362	0.444404	1.02358	1.31124		6.96635	18.6632	0.563395	1.31118		13.0169	28.8505	1.042	0.622861		24.4864	57.338	0.547291	0.622909
115	20190903		3.73766	1.20712	1.04902	1.26934		7.00917	19.6882	0.541153	1.26928		13.0765	29.9857	1.06745	0.660379		24.6503	58.9691	0.525038	0.660426
116	20190903		2.99863	1.5904	0.801567	0.873698		7.61097	19.9984	0.757622	0.873641		13.6329	30.3827	0.819859	1.01451		25.0589	59.2126	0.741612	1.01456
117	20190903		9.27809	16.4975	0.0292961	1.71399		19.6704	39.1639	1.43471	1.71393		26.1821	54.0808	0.0471446	0.26201		37.3743	92.1094	1.41904	0.26206
118	20190903		3.44477	0.435299	1.1224	1.11613		7.12715	17.5812	0.477001	1.11607		13.022	27.4354	1.14087	0.797558		24.4074	55.4713	0.460855	0.797605
119	20190903		3.72295	0.802991	0.960506	1.09726		6.94341	19.0865	0.618556	1.0972		12.973	29.2943	0.978888	0.814443		24.4602	57.8832	0.602478	0.81449
120	20190903		3.69202	1.27686	0.661202	0.772424		6.89813	19.4748	0.880517	0.772367		12.9722	29.8618	0.679414	1.10511		24.3774	58.3011	0.864568	1.10516
121	20190903		1.8328	1.21464	2.22461	3.47847		10.6244	23.505	6.19015	3.47792		37.3043	77.0115	2.24572	0.213835		50.7102	141.123	6.17206	0.213314
122	20190903		0.986016	1.69786	2.41737	2.44202		11.3638	24.0476	6.02495	2.44148		37.4285	76.7281	2.4384	0.885512		50.7187	140.221	6.00693	0.886019
123	20190903		0.285895	2.57195	2.17235	2.03769		12.6644	25.4311	6.23492	2.03715		38.2534	78.3527	2.19349	1.31309		51.5745	143.565	6.21681	1.31359
124	20190903		0.143703	2.54351	1.93283	2.42967		12.6133	25.5533	6.43998	2.42912		38.3618	78.8711	1.95408	0.898588		51.781	144.989	6.42179	0.899095
125	20190903		3.70533	5.18343	3.27805	2.8656		7.84372	14.0565	5.286	2.86505		33.9288	60.2456	3.29867	0.436804		46.3571	110.974	5.26827	0.437317
126	20190903		1.39204	1.70531	2.94069	2.74425		10.8342	23.7011	5.57592	2.7437		37.3388	77.1984	2.96147	0.565431		50.4959	139.897	5.55807	0.565942
127	20190903		0.520932	2.20225	2.41974	2.3606		11.8322	24.7474	6.02292	2.36005		37.8186	77.8955	2.44077	0.971679		51.1123	142.234	6.0049	0.972185
128	20190903		0.303979	2.54296	2.62436	2.73455		11.9962	25.0809	5.84745	2.734		38.2458	79.3359	2.64529	0.575714		51.4825	144.28	5.82949	0.576225
129	20190903		1.49237	1.87924	2.71241	1.80915		10.3884	18.9135	5.7719	1.80861		35.7529	66.898	2.7333	1.55446		48.5384	122.949	5.75397	1.55496
130	20190903		1.9878	1.28641	3.14371	3.17063		10.1909	22.9828	5.4015	3.17007		37.0719	76.7529	3.16439	0.113185		50.1778	138.692	5.38372	0.113702
131	20190903		0.910011	2.52471	2.61536	2.58607		11.4652	25.0617	5.85516	2.58552		37.7895	79.0644	2.6363	0.733009		51.1071	143.829	5.83721	0.733519
132	20190903		0.790018	2.69901	2.77351	2.70725		11.5387	25.1942	5.71946	2.7067		37.9775	79.6988	2.79437	0.604641		51.245	144.575	5.70156	0.605151
133	20190903		5.99854	2.0566	0.0826803	0.248236		11.6563	9.99422	10.6436	0.248963		42.0677	92.9815	0.085986	0.479792		35.9769	69.0377	10.6471	0.479067
134	20190903		2.61111	1.81481	0.731078	0.452016		2.44627	6.10948	11.3221	0.452742		48.0723	105.629	0.733921	0.248436		42.6277	80.544	11.3251	0.247711
135	20190903		1.8079	1.48163	0.365188	0.274485		3.47115	6.69105	10.9396	0.275211		47.5135	104.446	0.368293	0.449994		41.8305	78.7367	10.9429	0.449269
136	20190903		1.9081	2.09429	0.428451	0.289053		3.36327	6.10627	11.0058	0.289779		47.7722	106.488	0.431511	0.433455		42.0974	80.4977	11.009	0.43273
137	20190903		4.49308	2.4192	0.47658	0.58415		9.83377	10.0186	11.0562	0.584877		42.8001	91.9639	0.479605	0.0983967		37.0507	69.0691	11.0593	0.0976711
138	20190903		2.76364	1.7319	0.828002	0.811494		2.22992	6.10487	11.4233	0.812222		48.1633	105.5	0.830776	0.159794		42.7874	80.6744	11.4262	0.16052
139	20190903		1.96198	2.01289	0.155083	0.408677		3.61592	6.63897	10.3941	0.409404		47.7865	106.266	0.151609	0.297643		41.7819	78.937	10.3978	0.296918
140	20190903		2.41198	2.85267	0.305784	0.493926		2.93759	5.54335	10.8774	0.494653		48.3133	109.12	0.308932	0.200848		42.5543	82.2702	10.8807	0.200123
141	20190903		0.0768738	1.21297	0.975766	0.679762		4.8272	8.58085	11.5774	0.680489		45.7204	95.836	0.978434	0.010182		40.4408	73.2725	11.5802	0.0109078
142	20190903		1.06149	0.504023	0.721071	0.629906		4.0156	7.26713	11.3117	0.630633		46.8255	101.376	0.723921	0.0464368		41.3598	77.1347	11.3146	0.0457112
143	20190903		2.82928	2.07854	0.855419	0.723314		2.1632	5.7786	11.4519	0.724041		48.3036	106.62	0.858173	0.0596428		42.9289	81.6332	11.4548	0.0603688
144	20190903		3.14777	2.75142	0.804962	0.716873		1.88829	5.22896	11.3992	0.7176		48.6932	108.875	0.807752	0.052328		43.2716	83.3018	11.4022	0.0530539
145	20190903		0.236888	0.00524764	0.590063	0.805393		16.1543	22.3917	5.02536	0.805762		29.6312	52.614	0.60741	2.89122		11.9854	10.2469	5.04624	2.89089
146	20190903		0.909162	0.437592	1.26307	1.0865		15.3579	22.7559	5.83568	1.08688		30.1629	52.0647	1.28049	2.61205		12.6508	9.80838	5.85666	2.61173
147	20190903		0.59093	0.294353	1.16071	1.03592		17.1196	22.6507	5.71239	1.03629		29.1102	52.2931	1.17812	2.66231		11.3165	9.9574	5.73336	2.66199
148	20190903		0.883558	0.55095	0.562007	0.497345		17.3639	22.7596	4.99159	0.49771		28.533	51.1114	0.57935	3.19672		10.7912	9.38271	5.01246	3.19641
149	20190903		0.508911	0.240633	0.30428	0.144181		16.8883	22.4465	3.9496	0.143825		28.5022	50.9533	0.287048	3.83161		10.8689	9.47502	3.97032	3.8313
150	20190903		1.47176	1.0894	0.136195	0.115374		17.9156	23.0701	4.47926	0.115017		27.6364	49.2958	0.153486	3.80314		9.9338	8.41247	4.50006	3.80283
151	20190903		0.184524	0.479064	0.162272	0.111685		16.0935	22.6651	4.51063	0.112044		29.0867	50.7871	0.179567	3.57861		11.5627	9.27535	4.53143	3.5783
152	20190903		0.770927	0.312871	0.0696466	0.194382		15.4288	22.5427	4.39922	0.194027		29.3687	50.7509	0.0869291	3.88121		11.9289	9.27399	4.42001	3.8809
153	20190903		5.65902	3.29979	0.518188	0.347564		22.3243	24.4724	3.69251	0.347211		23.9738	44.6593	0.500986	4.0325		6.03272	5.83074	3.71318	4.0322
154	20190903		2.32867	2.37861	0.303211	0.0920807		18.6473	23.8801	3.95089	0.0917237		26.7336	46.7623	0.285979	3.78011		9.1657	7.0232	3.9716	3.7798
155	20190903		0.67121	1.95014	0.0182669	0.209713		16.8272	23.6282	4.29349	0.209357		27.9539	47.4756	0.000995999	3.89636		10.5612	7.38025	4.31426	3.89605
156	20190903		0.129434	1.11454	0.140891	0.280955		16.3222	23.0525	4.14604	0.2806		28.4936	49.0483	0.123637	3.96673		11.0613	8.32746	4.16678	3.96642
157	20190903		1.84394	0.427317	0.407797	1.239		4.49653	3.61238	0.41826	1.23899		12.5802	25.8993	0.4083	2.2313		9.72605	20.0624	0.41877	2.23129
158	20190903		1.14719	0.363536	0.654817	0.97441		3.64106	3.46428	0.668336	0.974394		13.2111	25.8668	0.655504	1.99767		10.5278	20.3313	0.669031	1.99766
159	20190903		1.09238	0.698933	0.318642	0.476893		3.78272	3.4335	0.327902	0.476875		13.3869	26.4752	0.319078	1.55818		10.492	20.4859	0.328345	1.55817
160	20190903		1.33851	0.733263	0.123769	0.295203		4.1464	3.56559	0.130214	0.295184		13.212	26.5709	0.124061	1.39761		10.1906	20.3375	0.130511	1.3976
161	20190903		3.29908	1.88088	0.0332803	0.0094603		6.17505	6.12902	0.0292889	0.00948034		11.2148	22.8445	0.0331053	1.12829		8.12	16.7291	0.0291111	1.12827
162	20190903		1.5194	0.254078	0.164086	0.322735		4.28215	4.45215	0.171134	0.322716		12.9143	25.1247	0.164407	1.42195		9.94141	19.0562	0.171461	1.42193
163	20190903		1.72575	0.0518615	0.165467	0.0319837		4.68808	4.44069	0.163669	0.0320039		12.8427	25.6604	0.16539	1.10837		9.6549	19.1549	0.163591	1.10836
164	20190903		1.42587	0.323303	0.13819	0.0156845		4.37214	4.16608	0.13593	0.0157046		13.1347	26.0523	0.138093	1.12279		9.96423	19.546	0.135831	1.12277
165	20190903		4.9025	2.61758	0.30821	0.590741		7.95639	7.03327	0.308913	0.590763		9.83852	21.9247	0.308239	0.614134		6.55213	15.5721	0.308943	0.614116
166	20190903		2.30233	0.283174	0.287884	0.275638		5.34048	4.85251	0.288223	0.275659		12.3457	25.2355	0.287898	0.8929		9.07631	18.6211	0.288237	0.892883
167	20190903		1.23206	0.332636	0.113795	0.187849		4.15929	4.1371	0.111126	0.18783		13.2661	26.0136	0.11368	1.30273		10.1161	19.5399	0.111009	1.30271
168	20190903		1.38745	0.144986	0.302168	0.124804		4.41939	4.46765	0.302762	0.124824		13.1623	25.8205	0.302193	1.0263		9.89955	19.1382	0.302787	1.02628
169	20190903		0.695194	3.09582	0.511199	0.226406		15.279	23.6912	5.85528	0.226719		26.8338	41.5825	0.48555	3.84793		42.5333	96.3003	5.83402	3.8482
170	20190903		0.0916926	3.53335	0.165542	0.374089		14.6947	23.0305	5.29454	0.373769		26.6238	41.3953	0.191186	3.26267		42.3439	95.9537	5.27329	3.26294
171	20190903		0.244664	3.19043	0.0644663	0.0766294		14.8791	23.5472	5.48512	0.0763129		26.648	41.7269	0.0388191	3.55277		42.402	96.5488	5.46387	3.55305
172	20190903		0.185691	3.14529	0.0641868	0.162741		14.8347	23.6126	5.37852	0.162423		26.6621	41.9042	0.0898325	3.46883		42.4316	96.8571	5.35727	3.4691
173	20190903		3.88294	6.46399	0.0948132	0.187549		10.8404	18.677	5.35315	0.187231		22.9292	35.72	0.120459	3.44464		38.7788	86.0555	5.3319	3.44491
174	20190903		0.223822	3.52187	0.00253679	0.148866		14.4286	23.0507	5.42961	0.148549		26.2705	41.1785	0.0281833	3.48236		42.0437	95.5789	5.40836	3.48263
175	20190903		0.633845	3.08542	0.137925	0.12859		15.2275	23.7052	5.54599	0.128273		26.9853	41.9798	0.112277	3.50212		42.6952	96.9978	5.52474	3.5024
176	20190903		0.0666123	3.23886	0.225481	0.326011		14.7173	23.4692	5.24487	0.325692		26.644	41.9017	0.251124	3.30958		42.4153	96.8445	5.22363	3.30985
177	20190903		3.4295	5.07464	0.102036	0.0676147		11.4473	20.7358	5.34716	0.0672983		23.5142	38.1835	0.127681	3.56156		39.5289	90.3269	5.32591	3.56183
178	20190903		0.904793	3.41552	0.114938	0.242292		13.8642	23.2113	5.52694	0.241973		25.8445	41.4769	0.0892906	3.39125		41.7433	96.1089	5.50569	3.39153
179	20190903		0.223537	3.24996	0.185095	0.349917		14.8499	23.4535	5.27834	0.349597		26.7698	41.9058	0.210739	3.28625		42.515	96.854	5.25709	3.28653
180	20190903		0.320686	3.06047	0.232858	0.401607		14.9609	23.7358	5.23876	0.401286		26.9112	42.3202	0.258501	3.23581		42.6713	97.5842	5.21751	3.23608
181	20190903		5.08685	1.03187	1.78505	2.03686		8.34562	6.7116	12.2662	2.03756		48.2062	99.3767	1.77634	3.50343		51.7108	118.108	12.258	3.50413
182	20190903		2.57265	2.25308	1.33721	1.25294		5.58291	2.73528	11.8426	1.25365		45.9348	89.6857	1.32884	2.62001		49.172	105.506	11.8347	2.62072
183	20190903		4.41426	0.701168	1.00587	1.15987		7.24712	4.12485	11.5285	1.16058		47.4705	94.5818	0.997741	2.51504		50.5167	110.175	11.5208	2.51574
184	20190903		3.57268	1.21188	0.298511	0.514131		6.05533	2.9504	10.8557	0.514844		46.9692	93.44	0.290905	1.78629		49.6386	106.805	10.8485	1.787
185	20190903		0.531012	2.51212	3.02144	0.0573476		4.45623	3.90493	13.4296	0.0566323		44.9691	89.7568	3.01183	1.1407		49.1909	110.402	13.4206	1.14141
186	20190903		5.24295	0.0485632	0.906082	1.16975		8.01928	4.74058	11.4338	1.17046		48.1303	96.6327	0.898025	2.52619		51.1158	112.227	11.4261	2.5269
187	20190903		2.30164	2.38553	0.490234	0.508101		4.88518	1.86073	11.0384	0.508814		45.8877	89.7904	0.482485	1.77948		48.6656	103.238	11.031	1.78019
188	20190903		5.43108	0.00320405	0.811473	1.01928		8.1554	4.70452	11.3439	1.01999		48.2773	96.8892	0.803486	2.35645		51.2068	112.235	11.3363	2.35716
189	20190903		4.4329	6.04238	0.16179	0.00310102		1.94764	2.32057	10.7254	0.00381611		40.977	79.0265	0.154286	1.20902		43.6491	90.2999	10.7182	1.20973
190	20190903		4.60433	0.394942	0.433047	0.649161		7.16948	4.79155	10.9839	0.649874		48.0239	98.4292	0.425341	1.93875		50.782	112.839	10.9766	1.93945
191	20190903		3.71868	0.869895	0.544453	0.705283		6.33199	3.53392	11.09	0.705995		47.1233	94.3803	0.536664	2.0021		49.9333	108.585	11.0826	2.00281
192	20190903		3.99116	1.31564	0.523797	0.627971		6.57488	3.0373	11.0703	0.628684		47.1446	93.0362	0.516023	1.91483		49.9227	107.003	11.0629	1.91553
193	20190904		6.04601	3.36937	1.69834	4.42932		8.83151	16.5555	7.81068	2.3599		43.7216	83.2016	0.781131	0.584956		28.0147	33.7709	6.77107	1.35454
194	20190904		0.394663	1.46206	1.88633	1.9984		14.9857	20.1645	8.02345	0.00963727		37.5372	66.7914	0.972803	2.08914		21.3538	23.7531	6.98852	3.93114
195	20190904		1.39054	0.585177	1.97501	2.23133		13.9098	19.4967	8.12379	0.234605		38.5278	69.2677	1.06324	1.83428		22.4229	25.3163	7.09109	3.68579
196	20190904		2.50963	0.28815	2.02781	1.99055		12.7533	18.8818	8.18351	0.00205207		39.3135	70.9966	1.11709	2.09773		23.252	26.337	7.15214	3.9394
197	20190904		8.70318	5.30923	2.1531	2.74332		6.11305	15.226	8.3252	0.729275		44.8446	84.9973	1.24488	1.27305		29.2334	34.7455	7.29701	3.14536
198	20190904		1.15474	0.871902	2.05594	1.99588		14.1543	19.7005	8.21533	0.00720464		38.1535	68.15	1.14578	2.09189		22.0446	24.6523	7.18467	3.93379
199	20190904		1.69393	0.191616	2.0928	2.15561		13.5975	19.1923	8.25702	0.161472		38.7655	70.0593	1.18338	1.91716		22.6712	25.8375	7.2273	3.76558
200	20190904		3.78944	1.47351	2.15032	2.34444		11.3635	17.976	8.32207	0.343876		40.6171	74.4804	1.24205	1.7104		24.663	28.5249	7.29381	3.56653
201	20190904		10.7325	8.4181	2.56564	2.42194		4.08841	12.954	8.79141	0.418742		46.6165	92.3539	1.66582	1.6255		31.0042	39.1592	7.77386	3.48478
202	20190904		1.39944	0.313237	2.09328	2.32161		13.9008	19.2645	8.25756	0.321813		38.6469	70.0313	1.18386	1.73542		22.54	25.8471	7.22785	3.59061
203	20190904		0.561984	0.988263	2.16292	2.33778		14.7583	19.7268	8.33631	0.337441		37.941	68.3693	1.2549	1.7177		21.8134	24.8908	7.30836	3.57355
204	20190904		1.35927	0.682937	2.18523	2.06902		13.9078	19.5261	8.36154	0.0778374		38.3609	68.6733	1.27766	2.0119		22.2946	25.0428	7.33416	3.85679
205	20190904		6.41606	6.81526	3.53437	3.7838		15.9635	17.4566	3.90852	3.50301		7.81726	17.4918	3.128	0.888873		1.63091	2.96652	3.47721	0.681782
206	20190904		6.18264	4.95668	4.57427	5.14278		16.4873	16.5736	5.01594	4.82409		8.84607	20.8769	4.12992	2.08167		1.36531	4.78052	4.54208	1.84541
207	20190904		1.4575	2.92442	4.57892	4.48292		11.3839	14.8521	5.02091	4.18289		12.9272	23.4965	4.13441	1.50186		3.08008	6.9475	4.54687	1.27999
208	20190904		0.47257	0.231481	4.63547	4.67124		9.54724	12.7268	5.08128	4.36593		15.0628	27.6357	4.18892	1.6672		5.11922	10.1245	4.60494	1.44127
209	20190904		7.19795	5.59405	5.06842	6.4488		17.9307	17.458	5.54404	6.0918		8.45211	20.6703	4.6063	3.23299		2.18167	4.1	5.05013	2.96698
210	20190904		1.09787	1.18143	4.70378	5.12281		9.07538	11.6803	5.15423	4.80469		15.9997	30.0613	4.25475	2.0641		5.90471	11.889	4.67511	1.82829
211	20190904		0.734813	0.101862	4.67927	4.7642		9.30036	12.6556	5.12805	4.45627		15.3432	27.8848	4.23113	1.74887		5.38413	10.2724	4.64993	1.52092
212	20190904		0.342117	0.534855	4.88677	5.34526		10.6148	13.1765	5.34977	5.02075		14.602	27.5849	4.43116	2.25984		4.40923	9.79452	4.86322	2.01908
213	20190904		2.66785	2.7103	4.71799	5.27245		12.9064	14.8379	5.16941	4.95003		12.2618	24.289	4.26845	2.19575		2.10976	7.34817	4.68971	1.95661
214	20190904		1.0816	0.125722	4.71683	4.82147		8.96087	12.4982	5.16817	4.51192		15.6951	28.2597	4.26733	1.79918		5.72816	10.5286	4.68852	1.56998
215	20190904		1.25704	0.395112	4.70653	4.58635		8.75107	12.2473	5.15717	4.28343		15.784	28.5127	4.2574	1.59266		5.8484	10.7737	4.67793	1.36857
216	20190904		0.866858	0.0143155	4.83498	4.86012		9.2376	12.6513	5.29441	4.54948		15.5041	28.0992	4.38123	1.83315		5.4735	10.3134	4.80996	1.60311
217	20190904		3.13676	0.132021	2.76699	3.2527		12.6079	25.4504	5.12956	2.76347		13.9429	29.9193	4.0216	6.61452		29.8172	68.899	6.23293	6.23772
218	20190904		4.0149	0.0328184	2.40783	2.55597		11.995	25.4742	4.81421	2.04202		13.5432	30.1744	3.66944	5.98602		29.687	69.7653	5.92293	5.58911
219	20190904		2.10327	2.27604	2.40915	2.43242		13.9482	28.8731	4.81536	1.91404		15.5778	33.884	3.67073	5.87438		31.7675	75.6925	5.92407	5.47386
220	20190904		2.80372	2.23578	2.51467	2.64331		13.3065	28.7329	4.90798	2.13248		14.8814	33.6563	3.77421	6.06491		31.1295	75.1831	6.01513	5.67055
221	20190904		1.50541	0.145058	2.47719	2.48233		14.1395	25.7203	4.87508	1.96575		15.7084	30.5347	3.73745	5.91949		31.4829	70.3098	5.98279	5.52043
222	20190904		0.468383	3.71015	3.20159	3.14537		15.2857	30.5159	5.51145	2.65236		16.8466	35.696	4.4475	6.51782		32.7282	77.7504	6.60816	6.13796
223	20190904		3.54791	0.637762	2.631	2.88411		12.4025	26.3066	5.01013	2.38187		13.8778	30.9852	3.88827	6.28226		29.9607	70.7872	6.11554	5.89488
224	20190904		2.71476	1.94638	2.39809	2.23088		13.4137	28.4306	4.80565	1.70524		15.1359	33.5518	3.65988	5.69214		31.4017	75.2363	5.91452	5.28568
225	20190904		2.35904	1.36002	2.94356	3.28631		13.0247	23.2154	5.28467	2.79827		14.3557	27.6452	4.19467	6.64479		29.86	65.2167	6.38536	6.26896
226	20190904		2.57206	1.32566	2.69906	2.54593		13.3535	27.3457	5.06989	2.03163		15.0055	32.3768	3.955	5.97695		31.0613	73.0489	6.17429	5.57976
227	20190904		2.49283	1.21731	2.39149	2.36652		13.4835	27.3401	4.79986	1.84577		15.1198	32.2844	3.65341	5.81481		31.2315	73.1779	5.90883	5.41235
228	20190904		2.77681	1.81351	2.50499	2.50884		13.2889	28.1428	4.89949	1.99321		14.9126	33.1174	3.76471	5.94344		31.1143	74.3762	6.00678	5.54516
229	20190904		3.9441	3.47868	2.4704	2.6798		7.36788	12.7784	4.76432	4.81817		35.2426	63.2716	1.55588	0.591253		47.1917	108.825	5.59784	1.44068
230	20190904		2.83746	0.941006	2.19486	2.64364		8.70311	16.2446	5.01574	4.7809		36.6597	69.5109	1.27087	0.631538		48.854	119.064	5.85705	1.39901
231	20190904		0.4046	1.59873	1.96361	2.02005		11.28	19.8357	5.22656	4.13789		38.541	74.9589	1.03172	1.32529		50.8803	128.536	6.07434	0.681227
232	20190904		1.06197	1.28801	2.17601	2.26119		10.5624	19.2406	5.03293	4.38659		38.1686	74.4911	1.25137	1.05725		50.4472	127.214	5.87477	0.95861
233	20190904		6.80058	4.44864	2.6243	3.08261		4.60879	11.3636	4.62377	5.23328		33.3866	61.4341	1.71511	0.142015		45.4438	105.529	5.45291	1.90521
234	20190904		2.92947	1.82607	2.21159	2.34803		8.57098	15.1389	5.00048	4.47614		36.1854	66.8958	1.28817	0.96065		48.331	115.093	5.84132	1.05856
235	20190904		1.40013	2.79054	1.89058	1.85769		13.0381	21.4853	5.2931	3.97041		39.886	77.725	0.956204	1.50558		52.1748	133.246	6.14292	0.494607
236	20190904		1.8246	3.83788	1.84834	1.61673		13.5628	22.9461	5.33158	3.72178		40.2968	79.9964	0.912534	1.77293		52.6884	137.178	6.18257	0.217823
237	20190904		3.53249	1.40035	2.8357	3.07253		7.76078	15.1615	4.43058	5.22289		36.2817	68.808	1.93386	0.153262		48.2184	116.507	5.25367	1.89358
238	20190904		1.07765	1.65686	1.86591	1.70852		12.6715	20.0377	5.31558	3.8165		39.3001	74.6396	0.930696	1.67112		51.5385	128.402	6.16608	0.323231
239	20190904		0.876712	0.196886	2.35879	2.35119		10.5453	17.678	4.86619	4.4794		38.012	71.8452	1.44042	0.957128		50.0763	122.593	5.70287	1.0622
240	20190904		0.288049	1.96556	2.15192	2.2074		11.3298	20.1552	5.0549	4.33112		38.8021	76.1195	1.22646	1.11706		51.0737	129.901	5.89741	0.896715
241	20190904		2.77893	4.99791	0.043295	0.0373278		14.1178	18.635	7.20654	2.23767		38.5455	67.6713	0.704177	2.90379		26.4923	33.1245	6.48215	5.10272
242	20190904		2.92024	0.036959	0.306039	0.0981471		8.16749	14.6245	7.58866	2.17832		43.3801	80.8409	0.343712	2.83443		31.5919	42.249	6.87749	5.03526
243	20190904		3.5051	0.662812	0.329565	0.166362		7.56622	14.0629	7.61437	2.11174		43.9479	82.8412	0.319432	2.7566		32.1759	43.6129	6.9041	4.95957
244	20190904		2.28342	0.194141	0.0541042	0.172128		9.02636	14.5881	7.31313	2.44205		42.9856	81.2089	0.603687	3.14258		30.9642	42.1526	6.59242	5.33489
245	20190904		2.23304	4.04448	0.130919	0.39952		13.7143	17.9794	7.1106	2.66386		38.9826	69.6692	0.794573	3.4016		26.7843	34.2618	6.38291	5.58667
246	20190904		0.132508	1.48094	0.0281497	0.152827		11.2763	15.9169	7.22311	2.42322		41.2496	76.7282	0.688552	3.12058		29.1232	39.1246	6.49929	5.3135
247	20190904		0.621202	1.60716	0.0294119	0.283239		10.7408	16.0317	7.22173	2.55044		41.4447	76.2232	0.689854	3.26917		29.3702	38.7498	6.49787	5.45795
248	20190904		1.815	0.180484	0.00166483	0.220904		9.53585	14.9063	7.25575	2.48963		42.5872	80.143	0.657792	3.19815		30.5229	41.3847	6.53305	5.38892
249	20190904		0.381758	2.08263	0.0383708	0.0233314		10.9103	16.3656	7.21193	2.25133		41.2932	75.3415	0.699097	2.91976		29.2883	38.2496	6.48772	5.11824
250	20190904		1.55671	0.688368	0.163585	0.0337395		9.689	15.2072	7.4329	2.30702		42.3519	78.9494	0.490721	2.98483		30.3975	40.8164	6.71632	5.18152
251	20190904		2.52764	0.119148	0.106957	0.116987		8.72025	14.6165	7.37096	2.38825		43.1247	81.0576	0.549153	3.07973		31.1686	42.1234	6.65224	5.27379
252	20190904		3.70878	1.32547	0.250112	0.056754		7.44821	13.599	7.52752	2.21872		44.2181	84.5534	0.40143	2.88164		32.3559	44.6191	6.81422	5.08117
253	20190904		4.06377	2.44436	1.69729	1.56946		8.8914	14.2849	0.721667	2.07836		21.1167	35.6456	2.3581	5.29686		8.15466	10.7871	1.44597	5.6836
254	20190904		0.895538	0.697809	0.93713	0.80682		14.4887	17.0149	0.113888	1.34225		16.8669	31.1625	1.621	4.60991		3.25984	7.02641	0.637925	5.01818
255	20190904		0.188728	0.436366	1.34051	1.37602		13.6249	15.9553	0.329808	1.8916		17.3605	32.5453	2.01221	5.12283		3.91461	8.32971	1.06709	5.51497
256	20190904		0.634426	0.727482	1.71839	1.75257		13.9959	15.5492	0.744819	2.25518		16.8688	32.7563	2.37855	5.46149		3.50325	8.76275	1.46836	5.84313
257	20190904		5.34007	3.55088	2.11331	2.09342		7.36914	13.2276	1.17788	2.58439		22.1013	37.025	2.76126	5.76759		9.38952	12.1149	1.88692	6.13984
258	20190904		0.775586	1.0489	1.86943	2.3456		13.8282	16.7748	0.910532	2.82802		16.1506	29.4891	2.52494	5.99379		3.09798	6.58673	1.62854	6.35916
259	20190904		0.18798	1.55558	1.92774	1.97467		41.8614	14.8186	0.974477	2.46968		3.41009	33.9173	2.58145	5.66099		20.0393	9.75606	1.69035	6.0365
260	20190904		1.69159	0.171066	2.05836	2.10048		14.9729	15.7975	1.11767	2.59121		15.7422	31.6484	2.70802	5.77393		2.46351	8.22385	1.82873	6.14598
261	20190904		1.32144	0.0361044	2.35788	2.35772		11.415	15.8067	1.44572	2.83973		18.0958	31.1662	2.99819	6.00465		5.36707	8.09581	2.14572	6.36969
262	20190904		1.23711	0.240582	1.83454	1.7085		14.5895	15.8727	0.872259	2.21262		16.3249	32.0497	2.49113	5.42188		2.97201	8.32008	1.59155	5.80474
263	20190904		1.20782	1.87778	1.71809	1.82293		14.7704	14.6779	0.74449	2.32313		16.5477	34.5178	2.37826	5.52471		2.97849	10.0331	1.46804	5.9044
264	20190904		1.12185	2.11513	1.11688	1.44653		14.945	14.7825	0.0839194	1.95968		16.8106	35.1014	1.79536	5.18628		2.96927	10.0229	0.829275	5.57645
265	20190904		1.56825	0.895883	5.87357	6.50846		11.1684	19.1671	4.37329	6.793		12.675	25.3582	4.80286	3.85823		25.4378	54.1482	3.41344	4.0728
266	20190904		0.694757	0.721616	5.62227	5.87184		11.7827	19.1294	4.14829	6.13877		13.1974	25.2648	4.55877	3.29893		25.7048	53.6035	3.19418	3.49988
267	20190904		2.21169	1.91696	5.59977	5.7029		10.2846	17.4692	4.12813	5.96524		11.6442	23.4142	4.53692	3.15069		24.1707	50.9205	3.17454	3.34811
268	20190904		1.05727	0.485177	5.16536	4.99213		11.2221	19.0034	3.73876	5.23555		12.5896	25.1693	4.11515	2.52791		24.9028	52.8029	2.79525	2.71076
269	20190904		2.30952	2.1195	5.67192	5.43868		10.152	17.1783	4.19276	5.69391		11.4095	22.9459	4.60699	2.91902		23.9065	50.2404	3.23751	3.11096
270	20190904		1.65199	1.31815	5.16785	4.92151		10.5965	17.8716	3.74099	5.16308		11.9261	23.9114	4.11756	2.4661		24.2083	51.0195	2.79742	2.64754
271	20190904		0.727311	0.747996	5.46178	5.66731		11.6747	18.9617	4.00451	5.92868		13.0934	25.1328	4.40292	3.11947		25.5248	53.2165	3.0541	3.31614
272	20190904		0.352399	0.491338	5.53916	5.789		12.0725	19.3769	4.07384	6.05367		13.498	25.569	4.47806	3.22623		25.9526	53.9371	3.12164	3.42544
273	20190904		1.87638	1.01007	5.81222	6.52885		10.8725	18.9838	4.31838	6.81396		12.4086	25.2158	4.74327	3.87616		25.1819	53.9003	3.35992	4.09118
274	20190904		2.06842	1.45148	4.89508	4.60569		10.0867	17.475	3.49623	4.83909		11.4419	23.5893	3.85282	2.18986		23.6297	50.2435	2.55908	2.36504
275	20190904		0.58153	0.138482	5.26917	5.0702		11.7194	19.5445	3.83186	5.31567		13.0726	25.7018	4.21592	2.59624		25.409	53.6654	2.88592	2.78067
276	20190904		0.586945	0.778837	5.63557	5.97816		11.8915	19.0824	4.1602	6.24799		13.3267	25.2444	4.57169	3.39225		25.8337	53.6192	3.20579	3.59545
277	20190904		0.941712	2.04454	0.767447	0.61906		13.296	20.1932	5.73313	2.48574		33.5477	57.4303	0.375214	3.38335		48.4556	114.245	6.7498	1.67619
278	20190904		3.12316	1.63022	0.300613	0.0123801		17.0085	21.1009	6.14887	1.8299		35.977	57.5314	0.854217	4.05917		50.5052	115.232	7.17506	2.37999
279	20190904		4.62098	0.784892	0.14618	0.758902		18.5638	22.6237	6.54627	1.05415		36.7472	58.3764	1.3124	4.85522		51.3231	117.503	7.58135	3.20931
280	20190904		3.6812	2.07673	0.129145	0.0608303		17.4764	20.5644	6.30144	1.77957		36.2243	56.5338	1.03009	4.11094		50.6567	113.746	7.33107	2.4339
281	20190904		3.35262	1.26844	0.250035	1.55986		17.8293	25.7096	6.63857	0.221366		35.8905	61.6251	1.41887	5.70575		51.0121	123.573	7.67569	4.09575
282	20190904		0.391572	4.09678	0.624859	0.716033		14.2111	17.3827	5.86017	2.58643		33.9799	53.1051	0.521548	3.27936		48.449	107.017	6.87977	1.56792
283	20190904		0.616774	4.85535	0.667636	0.623966		14.3101	16.3182	5.82207	2.49083		33.8742	51.3044	0.477649	3.37809		48.2081	103.945	6.84078	1.67071
284	20190904		3.38414	2.51795	0.14137	0.0806645		17.1519	19.9178	6.29057	1.92656		36.0072	55.7777	1.01755	3.95973		50.413	112.385	7.31995	2.27641
285	20190904		3.66142	2.1388	0.50661	2.09522		18.3045	27.1632	6.86651	0.335515		35.9765	62.7374	1.68184	6.27217		51.2632	126.041	7.9086	4.68629
286	20190904		0.298424	4.32493	0.596967	0.73172		14.1076	17.0761	5.88502	2.60272		33.8728	52.6386	0.550169	3.26253		48.331	106.257	6.90519	1.5504
287	20190904		1.91922	2.98599	0.0932768	0.364408		15.8216	19.2447	6.33335	2.22129		35.105	55.1968	1.06687	3.65618		49.6563	111.365	7.36369	1.96027
288	20190904		3.58605	2.23376	0.214815	0.0383687		17.3539	20.2975	6.22522	1.8029		36.1282	56.1938	0.942221	4.08694		50.5322	113.041	7.25313	2.40891
